# Supplementary material for: Technological infrastructure, sleep, and rest-activity patterns in a Kaqchikel Maya community
Source: PLoS One. 2022 Nov 16;17(11):e0277416. doi: 10.1371/journal.pone.0277416 (PMC9668134; doi:10.1371/journal.pone.0277416)
Supplement: S2 Table — Significance codes: * p < 0.05; ** p < 0.01; *** p < 0.001. (CSV) [file pone.0277416.s002.csv]

ID	sex	age	time.in.bed	TST.hours	sleep.latency	sleep.efficiency	WASO	cohort
1	male	35	6.95	5.12	0	73.6	1.7	Maya
1	male	35	7.05	5.38	0.02	76.4	1.63	Maya
1	male	35	5.93	4.32	0	72.8	1.58	Maya
1	male	35	8.03	5.7	0	71	2.07	Maya
1	male	35	6.95	4.87	0.52	70	1.53	Maya
1	male	35	8.1	5.75	0.15	71	2.15	Maya
1	male	35	7.7	6.27	0	81.4	1.1	Maya
1	male	35	7.77	5.52	0.15	71	2.1	Maya
2	male	40	8.53	7.33	0.05	85.9	1.15	Maya
2	male	40	8.58	7.35	0.28	85.6	0.9	Maya
2	male	40	11.12	9.3	0.07	83.7	1.58	Maya
2	male	40	8.08	6.92	0	85.6	1.1	Maya
2	male	40	7.78	6.63	0.3	85.2	0.82	Maya
2	male	40	9.73	8.13	0.08	83.6	1.48	Maya
2	male	40	9.05	7.8	0.02	86.2	1.12	Maya
2	male	40	9.3	8.4	0.02	90.3	0.88	Maya
3	male	26	6.47	5.4	0.05	83.5	0.97	Maya
3	male	26	6.93	5.52	0.05	79.6	1.37	Maya
4	male	26	7.47	4.88	0.18	65.4	2.4	Maya
4	male	25	6.85	5.25	0.28	76.6	1.13	Maya
5	male	25	7.88	6.72	0.03	85.2	1.13	Maya
5	male	25	7.68	6.03	0.45	78.5	1.07	Maya
5	male	25	7.42	5.55	0.07	74.8	1.8	Maya
5	male	25	8.37	5.92	0.4	70.7	2.02	Maya
5	male	25	13.2	10.07	0.18	76.3	2.87	Maya
6	male	23	9.23	7.05	0.47	76.4	1.67	Maya
6	male	23	10.57	8.42	0.02	79.7	2.13	Maya
6	male	23	10.38	8.03	0.03	77.4	2.25	Maya
6	male	23	10.63	7.8	0.1	73.4	2.73	Maya
6	male	23	6.18	4.9	0.07	79.2	1.2	Maya
6	male	23	8.83	6.53	1.12	74	1.18	Maya
6	male	23	11.55	6.25	2.25	54.1	3	Maya
6	male	23	5.3	3.68	0.08	69.5	1.52	Maya
7	male	37	8.3	6.03	0.23	72.7	1.82	Maya
7	male	37	6.25	5.03	0.02	80.5	1.12	Maya
7	male	37	9.7	4.88	0.47	50.3	4.23	Maya
7	male	37	8.38	5.65	0.28	67.4	2.2	Maya
7	male	37	7.85	5.47	0.17	69.6	2.22	Maya
7	male	37	7.72	6.1	0.03	79	1.33	Maya
7	male	37	6.85	4.5	0	65.7	2.08	Maya
7	male	37	7.25	4.17	1.17	57.5	1.88	Maya
8	male	37	8.93	6.9	0.25	77.2	1.75	Maya
8	male	37	7.93	5.98	0.1	75.4	1.83	Maya
8	male	37	8.18	6.2	0	75.8	1.97	Maya
8	male	37	8	5.98	0.05	74.8	1.7	Maya
8	male	37	7.7	5.7	0.02	74	1.98	Maya
8	male	37	7	5.13	0.17	73.3	1.67	Maya
8	male	37	8.22	5.93	0.08	72.2	2.17	Maya
8	male	37	9.07	6.97	0.03	76.8	1.92	Maya
9	male	45	5.42	4.07	0.12	75.1	1.17	Maya
9	male	45	6.77	5.47	0.03	80.8	1.05	Maya
9	male	45	5.8	4.87	0.07	83.9	0.87	Maya
9	male	45	5.03	4.33	0.12	86.1	0.55	Maya
9	male	45	5.13	4.73	0.1	92.2	0.3	Maya
10	male	27	7.73	6.07	0.02	78.4	1.62	Maya
10	male	27	9.78	6.83	0.85	69.8	1.97	Maya
10	male	27	9.13	6.45	0.68	70.6	1.97	Maya
10	male	27	7.72	6.07	0.05	78.6	1.17	Maya
10	male	27	8.1	6.45	0.02	79.6	1.6	Maya
11	male	45	8.22	6.2	0.22	75.5	1.67	Maya
11	male	45	5.43	4.72	0.02	86.8	0.65	Maya
11	male	45	6.32	4.88	0.05	77.3	1.2	Maya
11	male	45	7.98	5.5	0.12	68.9	2.23	Maya
11	male	45	6.47	4.48	0.15	69.3	1.83	Maya
11	male	45	7.57	5.68	0.02	75.1	1.83	Maya
11	male	45	5.37	4.08	0	76.1	1.28	Maya
12	male	24	9.05	7.47	0.13	82.5	1.4	Maya
12	male	24	10.08	8.15	0	80.8	1.93	Maya
12	male	24	9.22	7.23	0.2	78.5	1.78	Maya
12	male	24	10.33	7.92	0.1	76.6	2.25	Maya
12	male	24	7.3	5.88	0.03	80.6	1.32	Maya
12	male	24	8.28	6.38	0.07	77.1	1.82	Maya
12	male	24	12.4	8.52	0.05	68.7	3.72	Maya
13	male	27	6.07	3.97	0.52	65.4	1.57	Maya
13	male	27	7.93	7.12	0.05	89.7	0.75	Maya
13	male	27	7.73	6.83	0.12	88.4	0.78	Maya
13	male	27	13.07	10.82	0.12	82.8	2.12	Maya
14	male	21	8.63	7.43	0	86.1	1.15	Maya
14	male	21	8.3	6.72	0.1	80.9	1.32	Maya
14	male	21	6.37	5.27	0.12	82.7	0.98	Maya
14	male	21	8.63	6.05	0.72	70.1	1.82	Maya
14	male	21	6.98	5.83	0.08	83.5	1.02	Maya
15	male	18	9.68	8.22	0.15	84.9	1.3	Maya
15	male	18	7.6	6.07	0.38	79.8	1.1	Maya
15	male	18	13.62	10.57	0.43	77.6	2.5	Maya
16	female	55	7.37	6.88	0.05	93.4	0.4	Maya
16	female	55	7.68	6.97	0.02	90.7	0.6	Maya
16	female	55	7.65	6.9	0.22	90.2	0.43	Maya
16	female	55	7.95	7.43	0.02	93.5	0.5	Maya
16	female	55	8.43	7.82	0.02	92.7	0.53	Maya
16	female	55	7.33	6.87	0	93.6	0.43	Maya
16	female	55	7.48	6.77	0.02	90.4	0.57	Maya
16	female	55	9.08	8.15	0.02	89.7	0.85	Maya
17	female	46	6.7	5.8	0	86.6	0.9	Maya
17	female	46	6.93	5.75	0.17	82.9	0.98	Maya
17	female	46	6.62	5.57	0.23	84.1	0.78	Maya
17	female	46	6.45	5.62	0	87.1	0.77	Maya
17	female	46	7.08	6.12	0.15	86.4	0.77	Maya
17	female	46	6.32	5.47	0.07	86.5	0.78	Maya
17	female	46	6.32	5.72	0.05	90.5	0.53	Maya
17	female	46	5.58	4.43	0.05	79.4	1.07	Maya
18	female	59	8.88	7.75	0.05	87.2	1.02	Maya
18	female	59	9.9	8.68	0	87.7	1.12	Maya
18	female	59	9.05	8.07	0.15	89.1	0.77	Maya
18	female	59	9.02	7.95	0.08	88.2	0.95	Maya
18	female	59	9.15	8.22	0.1	89.8	0.75	Maya
18	female	59	7.22	6.35	0.28	88	0.5	Maya
18	female	59	9.37	8.55	0.03	91.3	0.77	Maya
18	female	59	10.52	9.02	0.05	85.7	1.45	Maya
18	female	59	8.53	7.72	0.02	90.4	0.62	Maya
19	female	48	9.15	7.9	0.02	86.3	1.1	Maya
19	female	48	8.13	6.82	0.17	83.8	1.13	Maya
19	female	48	8.7	6.2	0.12	71.3	2.35	Maya
19	female	48	9.05	6.73	0.25	74.4	1.97	Maya
19	female	48	9.33	7.23	0.78	77.5	1.32	Maya
19	female	48	9.33	7.43	0.15	79.6	1.73	Maya
19	female	48	8.55	7.3	0	85.4	1.17	Maya
19	female	48	8.73	7.28	0.05	83.4	1.37	Maya
19	female	48	11.37	10.07	0.05	88.6	1.23	Maya
20	female	53	6.4	4.95	0.68	77.3	0.72	Maya
20	female	53	6.73	5.67	0.03	84.2	0.95	Maya
20	female	53	8.32	7.07	0.18	85	1.02	Maya
20	female	53	6.83	5.85	0.07	85.6	0.85	Maya
20	female	53	9.9	8.25	0.07	83.3	1.55	Maya
20	female	53	8.22	7.13	0.18	86.8	0.88	Maya
20	female	53	8.17	6.77	0.28	82.9	1.1	Maya
20	female	53	9.48	7.95	0.02	83.8	1.5	Maya
20	female	53	7.77	6.65	0.15	85.6	0.93	Maya
20	female	53	6.95	6.13	0.08	88.2	0.7	Maya
20	female	53	7.17	5.72	0.02	79.8	1.4	Maya
20	female	53	7.82	6.4	0.38	81.9	0.98	Maya
20	female	53	8.72	7.43	0.33	85.3	0.87	Maya
20	female	53	7.48	6.28	0	84	0.93	Maya
21	female	58	8.28	7.13	0	86.1	1.08	Maya
21	female	58	7.53	6.47	0.02	85.8	1.05	Maya
21	female	58	7.1	5.7	0.02	80.3	1.28	Maya
21	female	58	9.02	7.25	0.22	80.4	1.47	Maya
21	female	58	7.47	5.78	0.03	77.5	1.6	Maya
21	female	58	7.83	6.97	0.03	88.9	0.82	Maya
21	female	58	6.12	5.35	0	87.5	0.75	Maya
21	female	58	7.93	6.87	0.02	86.6	1.03	Maya
21	female	58	7.85	7.2	0.03	91.7	0.62	Maya
21	female	58	6.98	5.67	0.03	81.1	1.23	Maya
21	female	58	7.08	6.03	0.02	85.2	1	Maya
22	female	55	11.72	8.5	0.03	72.5	3.07	Maya
22	female	55	8.95	7.9	0.02	88.3	1.03	Maya
22	female	55	10.02	7.18	0.07	71.7	2.55	Maya
22	female	55	8.85	6.27	0.23	70.8	2.32	Maya
22	female	55	9.48	7.67	0	80.8	1.68	Maya
22	female	55	10.57	5.93	1.05	56.2	3.47	Maya
22	female	55	8.93	6.98	0.08	78.2	1.87	Maya
22	female	55	8.63	7.38	0.08	85.5	1.07	Maya
22	female	55	9.02	6.58	0.3	73	2.1	Maya
22	female	55	9.55	4.28	3.32	44.9	1.9	Maya
23	female	46	9.4	7.98	0	84.9	1.23	Maya
23	female	46	7.93	5.97	0.35	75.2	1.42	Maya
23	female	46	8.42	6.78	0.32	80.6	1.2	Maya
23	female	46	8.1	6.15	0.65	75.9	1.18	Maya
23	female	46	7.92	5.38	0.03	68	1.4	Maya
23	female	46	8.8	6.7	0.08	76.1	1.78	Maya
23	female	46	6	5.57	0.02	92.8	0.38	Maya
23	female	46	8.73	6.23	0.18	71.4	2.05	Maya
23	female	46	8.43	6.32	0.07	74.9	1.7	Maya
23	female	46	9.37	7.73	0.05	82.6	1.53	Maya
24	female	47	8.42	6.57	0.42	78	1.33	Maya
24	female	47	8.93	7.53	0.12	84.3	1.28	Maya
24	female	47	9.83	7.8	0.35	79.3	1.6	Maya
24	female	47	7.43	6.32	0.33	85	0.73	Maya
24	female	47	7.87	6.25	0.52	79.4	0.93	Maya
24	female	47	8.83	7.33	0.23	83	1.12	Maya
24	female	47	9.97	7.62	0.22	76.4	1.87	Maya
24	female	47	8.02	6.58	0.27	82.1	1	Maya
24	female	47	9.87	8.05	0.28	81.6	1.32	Maya
24	female	47	9.43	8.12	0.02	86	1.13	Maya
24	female	47	9	7.07	0.18	78.5	1.75	Maya
24	female	47	8.8	7.13	0.3	81.1	1.25	Maya
24	female	47	8.57	7.6	0.03	88.7	0.88	Maya
24	female	47	8.95	7.23	0.33	80.8	1.35	Maya
24	female	47	8.8	7.38	0.28	83.9	1.07	Maya
25	female	62	7.3	6.42	0.32	87.9	0.5	Maya
25	female	62	8.45	7.6	0.02	89.9	0.82	Maya
25	female	62	7.1	5.92	0.33	83.3	0.8	Maya
25	female	62	7.18	6.53	0.03	91	0.58	Maya
25	female	62	6.47	5.75	0.02	88.9	0.65	Maya
25	female	62	7.37	5.53	0.07	75.1	1.62	Maya
25	female	62	6.6	5.85	0.18	88.6	0.5	Maya
26	female	47	9.1	6.65	0.2	73.1	2.23	Maya
26	female	47	8.8	5.32	0.1	60.4	2.97	Maya
26	female	47	8.78	5.55	0.02	63.2	3.02	Maya
26	female	47	9.25	6.45	0.28	69.7	2.52	Maya
26	female	47	9.43	7.23	0.05	76.7	2.12	Maya
26	female	47	9.58	6.9	0	72	2.68	Maya
26	female	47	8.88	6.2	0.27	69.8	2.37	Maya
26	female	47	9.93	7.28	0	73.3	2.65	Maya
26	female	47	7.97	5.92	0.05	74.3	1.97	Maya
26	female	47	8.4	5.83	0.77	69.4	1.65	Maya
26	female	47	9.25	6.52	0.27	70.5	2.45	Maya
26	female	47	9.83	6.6	0.03	67.1	3.2	Maya
26	female	47	9.92	7.32	0.1	73.8	2.43	Maya
26	female	47	7.88	5.72	0.13	72.5	1.98	Maya
26	female	47	8.73	5.48	0.77	62.8	2.4	Maya
26	female	47	8.48	5.65	0.42	66.6	2.17	Maya
27	female	48	8.93	7.35	0.15	82.3	1.17	Maya
27	female	48	9	7.52	0.12	83.5	1.28	Maya
27	female	48	8.65	6.73	0.22	77.8	1.52	Maya
27	female	48	9	7.55	0.15	83.9	1.05	Maya
27	female	48	8.8	7.62	0.05	86.6	0.85	Maya
27	female	48	8.98	7.35	0.17	81.8	1.4	Maya
27	female	48	8.43	6.8	0.07	80.6	1.5	Maya
27	female	48	8.63	7	0.52	81.1	1.08	Maya
27	female	48	8.95	7.15	0.53	79.9	1.08	Maya
27	female	48	8.05	6.88	0.08	85.5	1.02	Maya
27	female	48	8.27	6.6	0.58	79.8	1.03	Maya
27	female	48	9.48	8.08	0.22	85.2	1.1	Maya
27	female	48	9.97	8.38	0.35	84.1	1.2	Maya
27	female	48	10.02	8.65	0.03	86.4	1.28	Maya
27	female	48	9.17	7.03	0.23	76.7	1.85	Maya
28	female	34	9.28	7.75	0.07	83.5	1.47	Maya
28	female	34	10.87	10.53	0.02	96.9	0.3	Maya
28	female	34	8.92	7.38	0.08	82.8	1.38	Maya
28	female	34	8	6.4	0.1	80	1.47	Maya
28	female	34	7.53	6.07	0.1	80.5	1.25	Maya
28	female	34	8.07	6.05	0.7	75	1.28	Maya
28	female	34	7.72	6.03	0.2	78.2	1.47	Maya
28	female	34	9.35	7.08	0.08	75.8	1.88	Maya
28	female	34	8	6.22	0.23	77.7	1.52	Maya
28	female	34	9.18	6.85	0.23	74.6	2.07	Maya
28	female	34	7.13	5.47	0.55	76.6	1.1	Maya
28	female	34	7.95	6.53	0.03	82.2	1.33	Maya
29	female	34	8.7	6.8	0.03	78.2	1.85	Maya
29	female	34	7.5	6.02	0.08	80.2	1.02	Maya
29	female	34	8.12	6.07	0.28	74.7	1.68	Maya
29	female	34	8.37	5.57	0.02	66.5	2.08	Maya
29	female	34	9.47	6.65	0.38	70.2	2.28	Maya
29	female	34	8.42	6.43	0.33	76.4	1.6	Maya
29	female	34	7.6	5.37	0.15	70.6	2.03	Maya
29	female	34	8.77	6.75	0	77	1.73	Maya
29	female	34	6.37	5.2	0.15	81.7	0.95	Maya
29	female	34	8.23	6.37	0.03	77.3	1.73	Maya
29	female	34	8.73	6.88	0.03	78.8	1.8	Maya
29	female	34	9.28	7.32	0	78.8	1.93	Maya
29	female	34	8.17	5.5	0.22	67.3	2.13	Maya
29	female	34	8.02	6.25	0.15	78	1.27	Maya
29	female	34	8.22	6.95	0.13	84.6	1	Maya
29	female	34	8.65	6.3	0.38	72.8	1.87	Maya
29	female	34	8	6.1	0.32	76.3	1.43	Maya
29	female	34	7.77	5.87	0.43	75.5	1.43	Maya
29	female	34	7.8	5.97	0.12	76.5	1.67	Maya
29	female	34	8.48	4.07	0.03	47.9	4.33	Maya
29	female	34	10	8.48	0.28	84.8	1.15	Maya
29	female	34	9.15	6.12	0.87	66.8	2	Maya
29	female	34	6.92	5.25	0.02	75.9	1.6	Maya
29	female	34	8.37	5.13	0.75	61.4	1.32	Maya
29	female	34	7.77	5.22	0.03	67.2	2.28	Maya
29	female	34	7.62	5.77	0	75.7	1.82	Maya
29	female	34	7.45	5.95	0.03	79.9	1.43	Maya
29	female	34	8.1	6.12	0.22	75.5	1.73	Maya
29	female	34	9.05	7.67	0.02	84.7	1.22	Maya
29	female	34	8.18	6.75	0.18	82.5	1.17	Maya
30	female	36	10.15	6.2	0.18	61.1	3.77	Maya
30	female	36	9.33	5.82	0	62.3	3.27	Maya
30	female	36	9.37	5.97	0.1	63.7	3.27	Maya
30	female	36	9.23	4.6	0.62	49.8	3.92	Maya
30	female	36	7.73	3.68	0.9	47.6	3.15	Maya
30	female	36	8.73	5.57	0.28	63.7	2.87	Maya
30	female	36	8.68	5.8	0.1	66.8	2.6	Maya
30	female	36	9.1	6.07	1.02	66.7	2.02	Maya
31	female	43	7.55	6.25	0.02	82.8	0.95	Maya
31	female	43	7.85	6.73	0.07	85.8	0.98	Maya
31	female	37	7.52	6.2	0	82.5	1.18	Maya
31	female	37	6.8	5.18	0.27	76.2	1.03	Maya
31	female	37	7.35	5.38	0	73.2	1.93	Maya
31	female	37	7.67	6.45	0.02	84.1	1.15	Maya
32	female	41	7.52	5.45	0.02	72.5	2.03	Maya
32	female	41	7.4	5.15	0.02	69.6	2.03	Maya
32	female	41	7.28	5.53	0.02	76	1.72	Maya
32	female	41	8.38	6	0.12	71.6	2.03	Maya
32	female	41	8.12	6.4	0.05	78.9	1.52	Maya
32	female	41	8.1	6.22	0.15	76.7	1.68	Maya
32	female	41	8.02	6.43	0.03	80.2	1.37	Maya
32	female	41	7.22	5.6	0.37	77.6	1.17	Maya
32	female	41	8.18	6.12	0.03	74.7	1.8	Maya
32	female	41	7.8	5.55	0.12	71.2	1.93	Maya
32	female	41	8.08	6.18	0.02	76.5	1.7	Maya
32	female	41	7.62	5.4	0.37	70.9	1.57	Maya
32	female	41	6.9	5.8	0.2	84.1	0.85	Maya
32	female	41	8.98	6.82	0.03	75.9	1.88	Maya
32	female	41	7.83	6.05	0	77.2	1.62	Maya
32	female	41	6.2	4.98	0.05	80.4	1.02	Maya
32	female	41	8.78	7.03	0.03	80.1	1.65	Maya
32	female	41	7.87	5.55	0.17	70.6	2.07	Maya
32	female	41	7.5	5.75	0.22	76.7	1.17	Maya
32	female	41	7.35	5.6	0.2	76.2	1.53	Maya
32	female	41	7.27	5.55	0.25	76.4	1.15	Maya
32	female	41	7.25	5.7	0.33	78.6	1.18	Maya
32	female	41	8.85	6.9	0.07	78	1.23	Maya
32	female	41	9.18	2.95	2.17	32.1	4.03	Maya
32	female	41	7.07	5.85	0.15	82.8	1.03	Maya
32	female	41	7.47	6.27	0	83.9	1.2	Maya
32	female	41	7.28	2.68	2.63	36.8	1.83	Maya
33	female	42	7.38	5.95	0.1	80.6	1.32	Maya
33	female	42	7.03	5.65	0.1	80.3	1.25	Maya
33	female	42	10.48	9.8	0.12	93.5	0.57	Maya
33	female	42	8.8	8.48	0	96.4	0.3	Maya
33	female	42	9.48	7.28	0.02	76.8	2.1	Maya
33	female	42	7.88	5.8	0.02	73.6	1.87	Maya
33	female	42	8.55	8.12	0	94.9	0.43	Maya
33	female	42	8.23	6.13	0.15	74.5	1.87	Maya
33	female	42	8.48	7.08	0	83.5	1.12	Maya
33	female	42	6.55	4.97	0.23	75.8	1.32	Maya
33	female	42	7.75	6.72	0.03	86.7	0.95	Maya
33	female	42	7.67	6.63	0.02	86.5	0.95	Maya
33	female	42	9.93	9.6	0.05	96.6	0.28	Maya
33	female	42	8.33	6.8	0.28	81.6	1.22	Maya
33	female	42	7.58	5.9	0.38	77.8	1.3	Maya
33	female	42	7.87	6.48	0.1	82.4	1.25	Maya
33	female	42	10.1	9.48	0.28	93.9	0.32	Maya
33	female	42	9.05	7.08	0.05	78.3	1.87	Maya
33	female	42	6.2	5.67	0	91.4	0.43	Maya
33	female	42	11.08	10.23	0.25	92.3	0.6	Maya
33	female	42	8.97	8.38	0.03	93.5	0.52	Maya
34	female	38	8.9	6.7	0.4	75.3	1.7	Maya
34	female	38	7.77	6.67	0	85.8	1.1	Maya
34	female	38	9.2	7.5	0.13	81.5	0.88	Maya
34	female	38	7.9	5.75	0.25	72.8	1.87	Maya
34	female	38	7.55	5.98	0.35	79.2	1.12	Maya
34	female	38	7.9	6.23	0.42	78.9	1.18	Maya
34	female	38	8.17	6.62	0.15	81	1.32	Maya
34	female	38	7.82	6.4	0.12	81.9	1.2	Maya
34	female	38	8.4	6.02	0.73	71.6	1.55	Maya
34	female	38	6.63	4.98	0.13	75.1	1.05	Maya
34	female	38	9.68	7.53	0	77.8	2.07	Maya
34	female	38	10.48	7.68	0.12	73.3	2.68	Maya
34	female	38	7.48	6.03	0.23	80.6	1.22	Maya
34	female	38	7.52	6.23	0.22	82.9	0.95	Maya
34	female	38	7.7	5.37	0.53	69.7	1.8	Maya
34	female	38	7.07	4.9	0.42	69.3	1.75	Maya
34	female	38	7.88	6.22	0.27	78.9	1.37	Maya
34	female	38	7.25	5.65	0.12	77.9	1.45	Maya
34	female	38	9.35	4.35	0.23	46.5	4.73	Maya
34	female	38	7.48	6.2	0.08	82.9	1.15	Maya
34	female	38	8.32	6.85	0.42	82.4	1.03	Maya
34	female	38	8.73	7	0.38	80.2	1.3	Maya
34	female	38	9.47	7.78	0.23	82.2	1.43	Maya
34	female	38	7.65	6.03	0.37	78.9	1.15	Maya
34	female	38	6.47	5.53	0	85.6	0.88	Maya
34	female	38	8.6	6.22	0.88	72.3	1.37	Maya
34	female	38	7.42	5.58	0.35	75.3	1.47	Maya
34	female	38	7.37	5.47	0.08	74.2	1.78	Maya
34	female	38	9.65	7.55	0.52	78.2	1.48	Maya
34	female	38	7.4	6.2	0.05	83.8	1.07	Maya
34	female	38	9.47	7.73	0.13	81.7	1.57	Maya
34	female	38	7.73	6.02	0.05	77.8	1.62	Maya
34	female	38	6.98	3.18	1.18	45.6	2.6	Maya
34	female	38	7.68	5.87	0.37	76.4	1.45	Maya
34	female	38	8.85	6.93	0.23	78.3	1.33	Maya
34	female	38	8.75	6.35	0.08	72.6	2.23	Maya
35	female	38	6.27	5.4	0	86.2	0.82	Maya
35	female	38	9.18	6.75	0.02	73.5	2.25	Maya
35	female	38	7.65	6.93	0	90.6	0.72	Maya
35	female	38	8.62	7.43	0.05	86.3	1.1	Maya
35	female	38	7.65	6.15	0	80.4	1.47	Maya
35	female	38	8.38	7.35	0	87.7	0.85	Maya
35	female	38	8.35	6.23	0	74.7	2.05	Maya
35	female	38	8.77	6.78	0.07	77.4	1.92	Maya
35	female	38	6.18	5.77	0	93.3	0.37	Maya
35	female	38	8.38	6.8	0.13	81.1	1.1	Maya
35	female	38	10.18	8.47	0.02	83.1	1.53	Maya
35	female	38	7.65	6.32	0.02	82.6	1.28	Maya
35	female	38	8.52	7.22	0.57	84.7	0.63	Maya
35	female	38	8.85	7.28	0	82.3	1.55	Maya
35	female	38	7.75	6.18	0.03	79.8	1.5	Maya
35	female	38	9.4	8.23	0.03	87.6	1.13	Maya
35	female	38	7.42	5.98	0.1	80.7	1.2	Maya
35	female	38	8.37	6.95	0.05	83.1	1.28	Maya
35	female	38	9.27	6.75	0.13	72.8	2.25	Maya
35	female	38	8.68	6.7	0.58	77.2	1.38	Maya
35	female	38	8.2	7.03	0	85.8	1.1	Maya
35	female	38	8.48	7.32	0.03	86.2	1	Maya
35	female	38	8.63	7.17	0.17	83	1.3	Maya
35	female	38	7.92	6.93	0	87.6	0.97	Maya
35	female	38	6.85	5.52	0.13	80.5	1.13	Maya
35	female	38	7.53	6.47	0	85.8	1.05	Maya
35	female	38	6.63	5.95	0.17	89.7	0.48	Maya
35	female	38	7.93	6.57	0	82.8	1.35	Maya
35	female	38	9.28	7.77	0.17	83.7	1.32	Maya
35	female	38	7.87	6.78	0.12	86.2	0.97	Maya
35	female	38	8.2	6.53	0.03	79.7	1.55	Maya
35	female	38	6.88	5.43	0.37	78.9	1.07	Maya
35	female	38	7.43	6.8	0.07	91.5	0.53	Maya
35	female	38	7.92	6.43	0	81.3	1.4	Maya
35	female	38	8.82	8.22	0.07	93.2	0.5	Maya
36	female	36	9.93	7.62	0	76.7	2.28	Maya
36	female	36	10.18	7.57	0.17	74.3	2.2	Maya
36	female	36	9.85	7.7	0.4	78.2	1.75	Maya
36	female	36	9.75	7.1	0.22	72.8	2.4	Maya
36	female	36	10.03	6.4	0.48	63.8	3.05	Maya
36	female	36	8.15	6.73	0	82.6	1.33	Maya
36	female	36	9.37	6.85	0.3	73.1	2.05	Maya
36	female	36	9.88	7.8	0.55	78.9	1.37	Maya
36	female	36	9.87	7.38	0.6	74.8	1.83	Maya
36	female	36	11.42	8.03	0.15	70.4	3.22	Maya
36	female	36	8.48	7.03	0.05	82.9	1.35	Maya
36	female	36	9.17	6.47	0.85	70.5	1.78	Maya
36	female	36	9.9	7.48	0.38	75.6	1.88	Maya
36	female	36	8.72	6.95	0.3	79.7	1.47	Maya
36	female	36	8.2	6.12	0.1	74.6	1.98	Maya
36	female	36	8.77	6.83	0.03	77.9	1.87	Maya
36	female	36	7.82	5.85	0.12	74.8	1.83	Maya
36	female	36	7.87	5.45	0.07	69.3	2.32	Maya
36	female	36	7.75	6.15	0.25	79.4	1.28	Maya
36	female	36	8.78	5.53	0.2	63	3.02	Maya
36	female	36	9.52	7.27	0.98	76.4	1.23	Maya
36	female	36	8.35	6.53	0.22	78.2	1.6	Maya
36	female	36	8.97	6.27	0.83	69.9	1.53	Maya
36	female	36	8.55	6.68	0.4	78.2	1.22	Maya
36	female	36	8.95	6.9	0.58	77.1	1.43	Maya
36	female	36	8.27	6.65	0	80.4	1.57	Maya
36	female	36	8.4	7.38	0.03	87.9	0.9	Maya
36	female	36	7.72	6.28	0.03	81.4	1.37	Maya
36	female	36	9.67	8.87	0.12	91.7	0.67	Maya
36	female	36	8.48	7.02	0.22	82.7	1.22	Maya
36	female	36	7.25	6.23	0	86	1	Maya
36	female	36	9.87	7.18	0.03	72.8	2.57	Maya
36	female	36	9.8	6.62	1.72	67.5	1.38	Maya
36	female	36	8.95	6.77	0.25	75.6	1.85	Maya
36	female	36	6.83	5.9	0	86.3	0.9	Maya
36	female	36	8.97	7.47	0.23	83.3	1.25	Maya
37	female	41	10.85	8.07	0.32	74.3	2.43	Maya
37	female	41	10.97	7.12	0.05	64.9	3.77	Maya
37	female	41	10.15	8.52	0.32	83.9	1.17	Maya
37	female	41	9.95	8.12	0.02	81.6	1.65	Maya
37	female	41	8.08	6.85	0.02	84.7	1.17	Maya
37	female	41	6.77	4.73	0.03	70	2	Maya
37	female	41	9.53	7.37	0.5	77.3	1.65	Maya
37	female	41	8.58	7.3	0.05	85	1.18	Maya
37	female	41	7.97	6.35	0.17	79.7	1.37	Maya
37	female	41	8.55	5.23	0.68	61.2	2.48	Maya
37	female	41	8.63	6.12	0.18	70.8	1.8	Maya
37	female	41	10.02	8.35	0.6	83.4	1.02	Maya
37	female	41	8.87	7.77	0.13	87.6	0.92	Maya
37	female	41	8.75	6.62	0	75.6	2.1	Maya
37	female	41	8.68	5.92	0	68.1	2.55	Maya
37	female	41	9.15	7.85	0.2	85.8	0.97	Maya
37	female	41	9.22	6.18	0.35	67.1	2.68	Maya
37	female	41	7.63	5.28	0.02	69.2	2.28	Maya
37	female	41	6.52	4.4	0.85	67.5	0.78	Maya
37	female	41	8.53	4.98	0.02	58.4	3.37	Maya
37	female	41	9.58	6.72	1.18	70.1	1.63	Maya
37	female	41	8.33	6.72	0.28	80.6	1.33	Maya
37	female	41	8.47	6.18	0.18	73	1.98	Maya
37	female	41	8.98	7.07	0.35	78.7	1.52	Maya
37	female	41	8.67	6.82	0.72	78.7	1.13	Maya
37	female	41	7.93	5.67	0.03	71.4	2.17	Maya
37	female	41	9.25	6.73	1.37	72.8	0.97	Maya
37	female	41	9.08	6.42	0.03	70.6	2.53	Maya
37	female	41	7.2	5.85	0.05	81.3	1.22	Maya
37	female	41	8.97	5.58	1.55	62.3	1.8	Maya
37	female	41	7.13	5.5	0.02	77.1	1.58	Maya
37	female	41	7.92	6.62	0.23	83.6	0.98	Maya
37	female	41	7.13	6	0.12	84.1	1	Maya
37	female	41	9.75	7.43	0.28	76.2	2.02	Maya
37	female	41	6.53	5.85	0.02	89.5	0.47	Maya
37	female	41	6.98	4.98	0.15	71.4	1.77	Maya
39615	female	50	7.28	6.2	0	85.13	1.075	MIDUS
39615	female	50	7.22	6.008333333	0.308333333	79.58	1.2	MIDUS
39615	female	50	6.23	5.216666667	0.216666667	76.34	1.025	MIDUS
39615	female	50	6.75	6.183333333	1.441666667	72.75	0.566666667	MIDUS
39615	female	50	7.55	6.866666667	0.266666667	87.66	0.691666667	MIDUS
39615	female	50	8.57	7.391666667	0.666666667	79.91	1.183333333	MIDUS
39615	female	50	6.65	5.808333333	0	87.23	0.841666667	MIDUS
39350	female	50	4.88	4.008333333	0	80.43	0.858333333	MIDUS
39350	female	50	6.48	5.858333333	0.125	88.32	0.616666667	MIDUS
39350	female	50	4.65	4.316666667	0.45	76.18	0.341666667	MIDUS
39350	female	50	5.25	4.741666667	0.55	81.29	0.516666667	MIDUS
39350	female	50	7.25	6.266666667	0.041666667	83.56	0.983333333	MIDUS
39350	female	50	6.4	5.633333333	0.108333333	85.57	0.758333333	MIDUS
39350	female	50	4.77	4.458333333	0.075	82.31	0.3	MIDUS
39271	male	42	7.57	6.866666667	0.275	83.23	0.7	MIDUS
39271	male	42	7.13	6.058333333	0.6	78.17	1.083333333	MIDUS
39271	male	42	8.35	6.341666667	0.241666667	72.48	2	MIDUS
39271	male	42	8.83	7.891666667	0.208333333	85.32	0.933333333	MIDUS
39271	male	42	7.95	7.308333333	0.95	79.65	0.65	MIDUS
39271	male	42	7.57	7	0.541666667	84.85	0.558333333	MIDUS
39271	male	42	7.52	6.8	1.175	77.71	0.708333333	MIDUS
39089	male	33	8.33	7.758333333	0.458333333	86.2	0.566666667	MIDUS
39089	male	33	7.82	7.516666667	0.675	88.43	0.3	MIDUS
39089	male	33	8.55	8.216666667	0	91.3	0.333333333	MIDUS
39089	male	33	7.27	6.341666667	0.966666667	74.61	0.925	MIDUS
39089	male	33	8.98	8.891666667	0	98.8	0.1	MIDUS
39089	male	33	7.98	7.991666667	0	99.9	0	MIDUS
39089	male	33	10.17	9.575	0.325	91.26	0.583333333	MIDUS
39087	male	37	5.92	5.275	0.291666667	68.8	0.633333333	MIDUS
39087	male	37	2.87	2.366666667	0.666666667	66.67	0.5	MIDUS
39087	male	37	9.72	6.683333333	0.5	61.98	3.041666667	MIDUS
39087	male	37	4.88	4.341666667	0.966666667	59.89	0.55	MIDUS
39087	male	37	8.78	5.85	0.366666667	58.99	2.933333333	MIDUS
39087	male	37	3.92	3.266666667	0.425	75.1	0.65	MIDUS
39087	male	37	8.07	6.016666667	1.191666667	64.99	2.041666667	MIDUS
39082	female	41	5.63	4.791666667	0.066666667	73.72	0.841666667	MIDUS
39082	female	41	7.52	6.45	0.416666667	80.63	1.075	MIDUS
39082	female	41	8.38	6.375	0.45	70.83	2.016666667	MIDUS
39082	female	41	7.68	6.325	0.075	79.06	1.358333333	MIDUS
39082	female	41	8.55	7.275	0.316666667	80.83	1.275	MIDUS
39082	female	41	4.35	3.825	0.016666667	85	0.533333333	MIDUS
39082	female	41	6.13	5.108333333	0.358333333	78.69	1.016666667	MIDUS
38995	male	54	5.42	4.925	0.266666667	82.08	0.5	MIDUS
38995	male	54	6.15	5.591666667	0.108333333	82.84	0.558333333	MIDUS
38995	male	54	7.62	7	0.5	84.85	0.616666667	MIDUS
38995	male	54	5.28	4.9	0.4	84	0.383333333	MIDUS
38995	male	54	6.17	5.691666667	0.283333333	85.38	0.475	MIDUS
38995	male	54	6.05	5.033333333	0.841666667	71.9	1.016666667	MIDUS
38995	male	54	6.28	5.85	0.325	86.67	0.433333333	MIDUS
38959	female	30	8.98	8.291666667	0.241666667	85.04	0.683333333	MIDUS
38959	female	30	7.07	6.725	1.441666667	74.72	0.341666667	MIDUS
38959	female	30	8.97	7.4	0.516666667	77.89	1.575	MIDUS
38959	female	30	8.65	8.358333333	0.833333333	87.98	0.3	MIDUS
38959	female	30	7.13	6.625	0.358333333	88.33	0.508333333	MIDUS
38959	female	30	8.3	7.866666667	0.125	92.55	0.433333333	MIDUS
38959	female	30	9.77	9.2	0	93.56	0.575	MIDUS
38817	male	52	7.27	6.533333333	1.4	73.96	0.741666667	MIDUS
38817	male	52	8.83	8.225	0	91.39	0.608333333	MIDUS
38817	male	52	8.45	7.508333333	0.375	85	0.941666667	MIDUS
38817	male	52	7.57	6.9	0.258333333	88.09	0.666666667	MIDUS
38817	male	52	7.98	7.425	0	92.81	0.566666667	MIDUS
38817	male	52	6.62	6.258333333	0	92.72	0.366666667	MIDUS
38817	male	52	3.68	3.041666667	0.216666667	77.83	0.641666667	MIDUS
38758	female	35	7.12	6.5	0.658333333	78	0.608333333	MIDUS
38758	female	35	7.75	7.116666667	0.441666667	85.4	0.625	MIDUS
38758	female	35	8.57	7.683333333	0.15	86.17	0.891666667	MIDUS
38758	female	35	8.7	7.966666667	0.183333333	87.71	0.733333333	MIDUS
38758	female	35	9.78	8.783333333	0.2	87.83	1.008333333	MIDUS
38758	female	35	7.9	7.033333333	0.208333333	86.12	0.866666667	MIDUS
38758	female	35	7.68	6.933333333	0.416666667	83.2	0.75	MIDUS
38712	male	41	6.75	6.15	0.208333333	87.03	0.591666667	MIDUS
38712	male	41	6.6	6.075	0.125	87.83	0.525	MIDUS
38712	male	41	6.85	6.45	0.116666667	92.36	0.408333333	MIDUS
38712	male	41	6.68	6.216666667	0.475	86.74	0.466666667	MIDUS
38712	male	41	6.82	6.333333333	0	87.36	0.491666667	MIDUS
38712	male	41	7.1	6.491666667	0.033333333	89.54	0.608333333	MIDUS
38712	male	41	6.88	6.391666667	0.266666667	89.29	0.491666667	MIDUS
38689	female	25	7.2	6.933333333	0.283333333	92.44	0.275	MIDUS
38689	female	25	7.98	7.583333333	0.008333333	94.79	0.4	MIDUS
38689	female	25	6.47	6.1	0.358333333	89.27	0.366666667	MIDUS
38689	female	25	7.92	7.3	0.275	89.02	0.616666667	MIDUS
38689	female	25	8.53	8.025	0.133333333	92.42	0.516666667	MIDUS
38689	female	25	7.88	7.308333333	0.108333333	91.35	0.575	MIDUS
38689	female	25	7.07	6.65	0.25	89.66	0.425	MIDUS
38687	female	48	5.53	5.05	0.408333333	80.8	0.475	MIDUS
38687	female	48	7.85	7.183333333	0.358333333	80.56	0.658333333	MIDUS
38687	female	48	7	6.45	0.575	83.05	0.55	MIDUS
38687	female	48	7.47	7	0.241666667	86.6	0.458333333	MIDUS
38687	female	48	6.78	5.766666667	0.1	76.89	1.025	MIDUS
38687	female	48	5.07	4.741666667	0.383333333	74.87	0.333333333	MIDUS
38687	female	48	9.8	8.608333333	0.708333333	81.34	1.183333333	MIDUS
38462	male	34	6.57	6.008333333	0.416666667	85.83	0.566666667	MIDUS
38462	male	34	8.97	8.316666667	0.016666667	92.41	0.658333333	MIDUS
38462	male	34	9.98	9.475	0	94.75	0.516666667	MIDUS
38462	male	34	8.63	7.958333333	0.691666667	81.62	0.675	MIDUS
38462	male	34	8.45	7.983333333	0.033333333	93.92	0.475	MIDUS
38462	male	34	6.87	6.4	0.508333333	85.33	0.466666667	MIDUS
38462	male	34	7.92	7.191666667	0.15	87.17	0.725	MIDUS
38431	female	32	4.97	4.5	0.175	81.82	0.466666667	MIDUS
38431	female	32	5.37	4.908333333	0.083333333	88.44	0.466666667	MIDUS
38431	female	32	7.95	7.166666667	0.291666667	86.87	0.783333333	MIDUS
38431	female	32	8.48	7.441666667	0	87.55	1.05	MIDUS
38431	female	32	8.48	7.383333333	0.191666667	83.58	1.1	MIDUS
38431	female	32	8.38	7.525	0	88.53	0.866666667	MIDUS
38431	female	32	7.77	6.866666667	0.291666667	80.78	0.891666667	MIDUS
38397	male	33	7.92	7.2	0.058333333	84.71	0.708333333	MIDUS
38397	male	33	7.02	6.483333333	0.15	81.04	0.541666667	MIDUS
38397	male	33	7.63	6.966666667	0.108333333	81.96	0.658333333	MIDUS
38397	male	33	4.53	4.266666667	1.333333333	71.11	0.266666667	MIDUS
38397	male	33	8.38	7.866666667	0.833333333	82.81	0.516666667	MIDUS
38397	male	33	7.18	6.575	1.291666667	73.06	0.6	MIDUS
38397	male	33	6.88	6.308333333	0.383333333	84.11	0.583333333	MIDUS
38222	female	34	5	4.4	0.233333333	83.81	0.6	MIDUS
38222	female	34	8.18	7.291666667	0.383333333	83.33	0.891666667	MIDUS
38222	female	34	7.53	6.233333333	0.008333333	82.2	1.291666667	MIDUS
38222	female	34	5.87	5.141666667	0.366666667	82.27	0.725	MIDUS
38222	female	34	8.6	7.191666667	0.125	80.65	1.408333333	MIDUS
38222	female	34	8.37	7.275	0.341666667	80.09	1.091666667	MIDUS
38222	female	34	5.5	4.55	0.058333333	78	0.95	MIDUS
38214	female	59	8.02	7.258333333	1.05	79.91	0.766666667	MIDUS
38214	female	59	7.68	6.666666667	0.541666667	78.43	1.016666667	MIDUS
38214	female	59	9.02	7.2	0.316666667	75.79	1.825	MIDUS
38214	female	59	10	8.216666667	0.775	74.7	1.783333333	MIDUS
38214	female	59	7.48	6.175	2.508333333	61.75	1.308333333	MIDUS
38214	female	59	6.48	5.4	2.425	60	1.075	MIDUS
38214	female	59	7.62	6.675	1.866666667	70.32	0.941666667	MIDUS
38157	male	42	8.75	7.358333333	0.366666667	80.27	1.4	MIDUS
38157	male	42	8.4	6.416666667	0.066666667	75.49	1.991666667	MIDUS
38157	male	42	6.77	5.675	0	70.21	1.1	MIDUS
38157	male	42	4.57	4.116666667	0.925	66.76	0.441666667	MIDUS
38157	male	42	4.75	4.208333333	0.175	72.14	0.533333333	MIDUS
38157	male	42	8.07	5.733333333	0.533333333	61.87	2.341666667	MIDUS
38157	male	42	8.47	6.875	0.25	78.57	1.591666667	MIDUS
38140	female	42	5.5	5.05	0.15	84.64	0.45	MIDUS
38140	female	42	4.93	4.475	0.741666667	75.63	0.45	MIDUS
38140	female	42	4.95	4.608333333	0	92.79	0.35	MIDUS
38140	female	42	7.75	7.208333333	0.233333333	87.91	0.55	MIDUS
38140	female	42	6.98	6.383333333	0.083333333	89.91	0.6	MIDUS
38140	female	42	4.43	4.1	0.2	85.42	0.341666667	MIDUS
38140	female	42	3.12	2.875	0.333333333	82.14	0.241666667	MIDUS
38031	female	40	9.32	8.208333333	0.1	87.01	1.116666667	MIDUS
38031	female	40	8.43	7.841666667	0.25	87.45	0.591666667	MIDUS
38031	female	40	9.15	8.316666667	0.416666667	86.03	0.833333333	MIDUS
38031	female	40	9.23	7.858333333	0.325	82.14	1.375	MIDUS
38031	female	40	8.63	7.758333333	0.366666667	82.39	0.883333333	MIDUS
38031	female	40	8.62	7.65	0.183333333	77.4	0.966666667	MIDUS
38031	female	40	9.55	8.133333333	0.341666667	82.22	1.408333333	MIDUS
38010	female	32	2.1	1.916666667	0.375	69.7	0.175	MIDUS
38010	female	32	8.55	7.941666667	0.433333333	88.24	0.616666667	MIDUS
38010	female	32	7.75	7.041666667	0.233333333	88.02	0.716666667	MIDUS
38010	female	32	2.73	2.516666667	0.258333333	83.89	0.216666667	MIDUS
38010	female	32	6.97	5.716666667	0.291666667	76.22	1.25	MIDUS
38010	female	32	7.43	6.958333333	0	92.78	0.483333333	MIDUS
38010	female	32	6.77	5.891666667	0.575	73.65	0.875	MIDUS
38003	female	32	6.27	5.808333333	0.4	79.2	0.458333333	MIDUS
38003	female	32	7.23	6.533333333	0.258333333	87.11	0.7	MIDUS
38003	female	32	6.9	6.141666667	0.75	80.11	0.766666667	MIDUS
38003	female	32	6.53	6.05	0.016666667	91.9	0.491666667	MIDUS
38003	female	32	5.82	5.408333333	0.383333333	85.85	0.408333333	MIDUS
38003	female	32	7.65	7.008333333	0	90.43	0.641666667	MIDUS
38003	female	32	6.97	6.325	2.466666667	66.93	0.641666667	MIDUS
37849	female	34	8.63	7.716666667	0	85.9	0.908333333	MIDUS
37849	female	34	7.25	6.508333333	0.058333333	78.26	0.733333333	MIDUS
37849	female	34	5.18	4.558333333	0	75.97	0.625	MIDUS
37849	female	34	6.03	5.566666667	0.791666667	79.52	0.466666667	MIDUS
37849	female	34	5.53	5.158333333	0.083333333	89.71	0.375	MIDUS
37849	female	34	4.68	4.266666667	0	79.75	0.425	MIDUS
37849	female	34	5.55	5.05	0.191666667	86.32	0.491666667	MIDUS
37645	female	41	6.48	5.95	0.341666667	87.07	0.533333333	MIDUS
37645	female	41	5.92	5.383333333	0.075	79.75	0.533333333	MIDUS
37645	female	41	8.05	7.2	0.275	86.4	0.85	MIDUS
37645	female	41	6.38	5.608333333	0.283333333	83.09	0.783333333	MIDUS
37645	female	41	7.72	6.983333333	0.016666667	90.11	0.741666667	MIDUS
37645	female	41	7.15	6.616666667	0	92.33	0.541666667	MIDUS
37645	female	41	7.73	6.966666667	0.091666667	89.03	0.758333333	MIDUS
37594	female	45	8.62	8.233333333	0.066666667	91.14	0.391666667	MIDUS
37594	female	45	7.92	7.533333333	0.166666667	90.04	0.383333333	MIDUS
37594	female	45	8	7.758333333	0.3	90.74	0.25	MIDUS
37594	female	45	7.7	7.391666667	0	94.36	0.316666667	MIDUS
37594	female	45	8.55	8.25	0.283333333	89.51	0.308333333	MIDUS
37594	female	45	6.48	6.158333333	0	91.23	0.333333333	MIDUS
37594	female	45	8.33	7.875	0.058333333	90.87	0.458333333	MIDUS
37587	female	34	8.15	7.291666667	0.008333333	88.47	0.85	MIDUS
37587	female	34	8.32	7.691666667	0.025	88.75	0.616666667	MIDUS
37587	female	34	7.43	6.883333333	0.308333333	88.82	0.55	MIDUS
37587	female	34	8.72	8.291666667	0.025	93.52	0.416666667	MIDUS
37587	female	34	8.63	7.575	0.241666667	85.11	1.058333333	MIDUS
37587	female	34	8.18	7.766666667	0.058333333	94.14	0.416666667	MIDUS
37587	female	34	8.35	7.733333333	0.1	90.98	0.616666667	MIDUS
37547	male	62	6.7	6.15	0.091666667	87.86	0.541666667	MIDUS
37547	male	62	5.57	5.1	0.925	78.46	0.466666667	MIDUS
37547	male	62	5.57	5.25	0.066666667	88.24	0.316666667	MIDUS
37547	male	62	6.02	5.383333333	0.975	76.9	0.633333333	MIDUS
37547	male	62	7.57	6.5	0	76.47	1.075	MIDUS
37547	male	62	7.68	6.691666667	0.291666667	83.65	0.983333333	MIDUS
37547	male	62	6.98	6.575	0	94.04	0.408333333	MIDUS
37483	female	28	10.47	8.45	0	80.6	2	MIDUS
37483	female	28	7.57	5.891666667	0.833333333	69.59	1.683333333	MIDUS
37483	female	28	9.13	7	0.725	70	2.133333333	MIDUS
37483	female	28	6.52	5.616666667	0.05	79.11	0.9	MIDUS
37483	female	28	8.27	7.375	0.758333333	81.64	0.891666667	MIDUS
37483	female	28	9.38	7.941666667	0.658333333	77.99	1.441666667	MIDUS
37483	female	28	7.83	6.216666667	1.533333333	66.31	1.616666667	MIDUS
37410	female	43	8.42	8.075	0.066666667	95	0.35	MIDUS
37410	female	43	8.63	8.15	0.1	93.14	0.491666667	MIDUS
37410	female	43	6.77	6.483333333	0.141666667	92.62	0.275	MIDUS
37410	female	43	8.17	7.816666667	0.525	87.66	0.341666667	MIDUS
37410	female	43	7.12	6.55	0.383333333	86.75	0.566666667	MIDUS
37410	female	43	6.5	6.091666667	0.841666667	79.46	0.408333333	MIDUS
37410	female	43	6.48	6.216666667	0	82.16	0.275	MIDUS
37344	female	45	6.1	5.841666667	0.241666667	83.45	0.258333333	MIDUS
37344	female	45	8.05	7.6	0.166666667	92.31	0.458333333	MIDUS
37344	female	45	9.65	9.158333333	0.208333333	92.35	0.483333333	MIDUS
37344	female	45	7.42	7.033333333	0.208333333	87.92	0.375	MIDUS
37344	female	45	8.18	7.708333333	0.2	90.69	0.475	MIDUS
37344	female	45	6.8	6.491666667	0.125	92.3	0.308333333	MIDUS
37344	female	45	6.68	6.383333333	0.241666667	89.7	0.291666667	MIDUS
37261	female	33	7.6	7.158333333	0	91.58	0.433333333	MIDUS
37261	female	33	5.98	5.575	0.75	82.59	0.416666667	MIDUS
37261	female	33	6.73	6.391666667	0	94.69	0.35	MIDUS
37261	female	33	6.98	6.591666667	0	94.17	0.4	MIDUS
37261	female	33	7.32	6.925	0	94.43	0.4	MIDUS
37261	female	33	8.58	7.941666667	0	91.63	0.641666667	MIDUS
37261	female	33	7.17	6.575	0	85.39	0.591666667	MIDUS
37227	female	43	7.02	6.466666667	0.358333333	86.22	0.55	MIDUS
37227	female	43	7.05	6.5	0.525	82.63	0.541666667	MIDUS
37227	female	43	5.67	5.258333333	0.675	77.9	0.4	MIDUS
37227	female	43	8.12	7.366666667	0.325	87.18	0.75	MIDUS
37227	female	43	7.38	6.808333333	1.1	79.32	0.583333333	MIDUS
37227	female	43	6.63	6.258333333	1.016666667	81.63	0.375	MIDUS
37227	female	43	6.87	6.533333333	0.125	89.7	0.333333333	MIDUS
37222	male	38	6.3	5.883333333	0.125	84.05	0.416666667	MIDUS
37222	male	38	5.82	5.358333333	0.191666667	83.51	0.458333333	MIDUS
37222	male	38	5.62	5.233333333	0	89.71	0.383333333	MIDUS
37222	male	38	6.75	6.075	0.125	86.79	0.666666667	MIDUS
37222	male	38	4.42	3.975	0.4	82.24	0.45	MIDUS
37222	male	38	4.07	3.775	0.683333333	64.71	0.3	MIDUS
37222	male	38	7.13	6.35	0.1	87.69	0.783333333	MIDUS
37205	male	32	9.23	7.341666667	0	77.42	1.875	MIDUS
37205	male	32	7.75	6.075	1.191666667	63.95	1.675	MIDUS
37205	male	32	9.7	8.05	0	80.5	1.658333333	MIDUS
37205	male	32	9.02	6.858333333	0.283333333	72.19	2.158333333	MIDUS
37205	male	32	10.18	8.091666667	0.425	75.27	2.083333333	MIDUS
37205	male	32	8.23	5.891666667	0.916666667	62.02	2.341666667	MIDUS
37205	male	32	5.35	4.85	0.058333333	88.18	0.5	MIDUS
37194	male	58	8.77	8.183333333	0	91.09	0.575	MIDUS
37194	male	58	8.07	7.208333333	0.458333333	82.38	0.85	MIDUS
37194	male	58	8.57	7.375	0.233333333	83.49	1.191666667	MIDUS
37194	male	58	9.2	8.533333333	0.116666667	91.43	0.675	MIDUS
37194	male	58	8.93	8.316666667	0.241666667	89.11	0.608333333	MIDUS
37194	male	58	8.2	7.316666667	0.375	85.24	0.883333333	MIDUS
37194	male	58	8.03	6.716666667	0.433333333	79.02	1.316666667	MIDUS
37108	male	33	5.55	5.225	0.433333333	87.08	0.333333333	MIDUS
37108	male	33	6.72	6.225	0.266666667	88.93	0.5	MIDUS
37108	male	33	5.93	5.575	0.158333333	90.41	0.35	MIDUS
37108	male	33	6.07	5.9	0.083333333	95.68	0.166666667	MIDUS
37108	male	33	6.27	5.958333333	0.75	83.14	0.316666667	MIDUS
37108	male	33	5.5	5.208333333	0.633333333	83.33	0.3	MIDUS
37108	male	33	7.23	6.883333333	0	94.94	0.35	MIDUS
37102	male	40	6.5	5.958333333	0.366666667	82.18	0.55	MIDUS
37102	male	40	4.95	4.758333333	0	77.16	0.2	MIDUS
37102	male	40	5.42	4.866666667	1.425	67.13	0.541666667	MIDUS
37102	male	40	4.98	4.7	0.633333333	78.33	0.283333333	MIDUS
37102	male	40	6.25	5.733333333	0.316666667	81.9	0.525	MIDUS
37102	male	40	5.75	5.325	0.075	88.75	0.416666667	MIDUS
37102	male	40	6.43	6.016666667	0	92.56	0.425	MIDUS
36995	male	50	6.7	6.125	0	87.71	0.558333333	MIDUS
36995	male	50	6.65	5.991666667	0.45	82.64	0.658333333	MIDUS
36995	male	50	7.15	6.291666667	0.158333333	83.89	0.85	MIDUS
36995	male	50	4.83	4.6	1.375	70.77	0.233333333	MIDUS
36995	male	50	7.83	7.1	0	88.75	0.733333333	MIDUS
36995	male	50	4.65	4.191666667	1.083333333	69.86	0.466666667	MIDUS
36995	male	50	5.03	4.641666667	0.158333333	80.72	0.383333333	MIDUS
36924	male	43	6.73	6.458333333	0	94.74	0.266666667	MIDUS
36924	male	43	6.1	5.775	0.141666667	92.4	0.325	MIDUS
36924	male	43	7.43	6.991666667	0.308333333	90.22	0.441666667	MIDUS
36924	male	43	11.48	10.875	0.25	92.55	0.616666667	MIDUS
36924	male	43	9.72	8.991666667	0.158333333	89.92	0.725	MIDUS
36924	male	43	6.45	5.816666667	0.408333333	81.16	0.625	MIDUS
36924	male	43	7.1	6.708333333	0.133333333	92.64	0.391666667	MIDUS
36895	male	56	7.1	6.733333333	0	93.09	0.35	MIDUS
36895	male	56	5.9	5.608333333	0.25	83.09	0.291666667	MIDUS
36895	male	56	5.83	5.483333333	0	91.39	0.358333333	MIDUS
36895	male	56	6.7	6.508333333	0.2	90.81	0.191666667	MIDUS
36895	male	56	6.2	5.841666667	0.125	92.24	0.358333333	MIDUS
36895	male	56	5.33	5.116666667	0.675	84.11	0.216666667	MIDUS
36895	male	56	5.53	5.183333333	0.341666667	79.74	0.35	MIDUS
36791	male	44	7.43	6.608333333	0.383333333	84.36	0.833333333	MIDUS
36791	male	44	8.03	7.166666667	0.125	87.76	0.866666667	MIDUS
36791	male	44	6.67	5.825	0.283333333	81.28	0.85	MIDUS
36791	male	44	6.92	6.216666667	0.241666667	84.77	0.7	MIDUS
36791	male	44	4.3	3.783333333	0.158333333	82.55	0.508333333	MIDUS
36791	male	44	7.13	6.416666667	0	87.5	0.716666667	MIDUS
36791	male	44	6.98	6.058333333	0.033333333	84.53	0.925	MIDUS
36634	male	41	6.88	5.758333333	0.433333333	78.52	1.133333333	MIDUS
36634	male	41	6.12	4.825	0.483333333	71.48	1.291666667	MIDUS
36634	male	41	6.23	5.35	0	83.38	0.883333333	MIDUS
36634	male	41	8.07	6.983333333	0	86.39	1.091666667	MIDUS
36634	male	41	6.28	5.425	0.95	74.83	0.866666667	MIDUS
36634	male	41	5.2	4.45	0.208333333	82.15	0.75	MIDUS
36634	male	41	6.27	5.008333333	0.283333333	74.2	1.258333333	MIDUS
36532	male	52	6.67	5.808333333	0.241666667	83.98	0.858333333	MIDUS
36532	male	52	6.87	6.258333333	0.166666667	87.33	0.616666667	MIDUS
36532	male	52	7.83	7.266666667	0.15	90.83	0.575	MIDUS
36532	male	52	6.83	5.966666667	0.116666667	85.24	0.875	MIDUS
36532	male	52	7.43	6.75	0	87.1	0.683333333	MIDUS
36532	male	52	7.27	6.633333333	0.233333333	85.59	0.641666667	MIDUS
36532	male	52	6.83	6.166666667	0.208333333	87.57	0.658333333	MIDUS
36406	female	31	7.82	7.266666667	0.1	90.83	0.558333333	MIDUS
36406	female	31	8.45	7.833333333	0.341666667	87.04	0.616666667	MIDUS
36406	female	31	8.02	7.35	0.133333333	89.09	0.675	MIDUS
36406	female	31	6	5.358333333	0	88.08	0.65	MIDUS
36406	female	31	5.15	4.633333333	0	74.13	0.516666667	MIDUS
36406	female	31	7.65	6.675	0	83.44	0.983333333	MIDUS
36406	female	31	7.95	6.983333333	0.191666667	83.8	0.958333333	MIDUS
36289	male	54	4.37	4.075	0.125	90.56	0.291666667	MIDUS
36289	male	54	7.58	6.725	0.133333333	85.85	0.866666667	MIDUS
36289	male	54	2.77	2.683333333	0.675	76.67	0.083333333	MIDUS
36289	male	54	8.58	7.566666667	0.058333333	86.48	1.016666667	MIDUS
36289	male	54	5.53	4.991666667	0.125	88.09	0.541666667	MIDUS
36289	male	54	4.98	4.625	0.083333333	90.98	0.366666667	MIDUS
36289	male	54	4.52	4.291666667	0.816666667	79.23	0.225	MIDUS
36201	female	51	6.83	6.558333333	0.266666667	90.25	0.283333333	MIDUS
36201	female	51	6.67	6.233333333	0	89.05	0.433333333	MIDUS
36201	female	51	6.22	5.85	0.375	83.97	0.366666667	MIDUS
36201	female	51	10.22	9.5	0.433333333	89.06	0.716666667	MIDUS
36201	female	51	8.4	7.658333333	0.175	88.2	0.741666667	MIDUS
36201	female	51	5.73	5.425	0.841666667	79.78	0.308333333	MIDUS
36201	female	51	6.8	6.366666667	0.216666667	88.63	0.441666667	MIDUS
36178	male	44	7.98	7.933333333	0	99.37	0.041666667	MIDUS
36178	male	44	7.07	6.841666667	0.675	85.52	0.225	MIDUS
36178	male	44	7.92	7.366666667	0.033333333	92.08	0.558333333	MIDUS
36178	male	44	5.57	5.333333333	2.391666667	66.67	0.225	MIDUS
36178	male	44	8.17	7.525	0.283333333	83.61	0.65	MIDUS
36178	male	44	7.48	7.475	0	83.06	0.008333333	MIDUS
36178	male	44	7.28	6.916666667	0.05	86.46	0.366666667	MIDUS
36100	male	29	6.62	6.091666667	0.683333333	81.77	0.533333333	MIDUS
36100	male	29	10.57	9.791666667	0.075	91.65	0.775	MIDUS
36100	male	29	9.02	7.641666667	0.55	78.38	1.383333333	MIDUS
36100	male	29	6.1	5.925	0.6	87.78	0.183333333	MIDUS
36100	male	29	9.23	8.858333333	0.15	93.9	0.375	MIDUS
36100	male	29	6.77	6.416666667	0.983333333	80.71	0.35	MIDUS
36100	male	29	6.02	4.933333333	0.325	92.36	0.075	MIDUS
35922	male	62	6.98	6.508333333	0.041666667	89.77	0.475	MIDUS
35922	male	62	5.02	4.833333333	0.033333333	92.06	0.191666667	MIDUS
35922	male	62	4.8	4.55	0.041666667	92.54	0.241666667	MIDUS
35922	male	62	5.4	5.141666667	0.091666667	93.48	0.258333333	MIDUS
35922	male	62	7.17	6.925	0.075	95.52	0.241666667	MIDUS
35922	male	62	5.6	5.283333333	0.133333333	91.88	0.325	MIDUS
35922	male	62	4.98	4.741666667	0	94.99	0.241666667	MIDUS
35854	male	32	8	7.125	1.125	78.01	0.866666667	MIDUS
35854	male	32	10.82	9.208333333	0	83.71	1.616666667	MIDUS
35854	male	32	10.7	10.66666667	0.783333333	92.75	0.041666667	MIDUS
35854	male	32	8.9	7.908333333	0.55	65.9	1	MIDUS
35854	male	32	13.08	10.28333333	0.908333333	73.45	2.8	MIDUS
35854	male	32	11.43	9.925	0.058333333	86.3	1.508333333	MIDUS
35854	male	32	10.98	9.883333333	0	89.92	1.1	MIDUS
35689	female	60	7.38	7.016666667	0.166666667	87.71	0.366666667	MIDUS
35689	female	60	6.2	5.766666667	0	88.72	0.441666667	MIDUS
35689	female	60	6.22	5.616666667	0.525	71.7	0.6	MIDUS
35689	female	60	8.17	7.741666667	0	74.92	0.425	MIDUS
35689	female	60	7.18	6.708333333	0.141666667	78.92	0.466666667	MIDUS
35689	female	60	7.18	6.716666667	0.158333333	76.76	0.466666667	MIDUS
35689	female	60	7.33	6.966666667	0	81.96	0.366666667	MIDUS
35616	male	50	4.55	3.966666667	2.133333333	49.58	0.583333333	MIDUS
35616	male	50	6.03	5.491666667	0	73.22	0.541666667	MIDUS
35616	male	50	5.57	5.15	0.216666667	68.67	0.425	MIDUS
35616	male	50	5.72	4.875	0.141666667	75	0.841666667	MIDUS
35616	male	50	8.3	7.7	0.183333333	90.59	0.608333333	MIDUS
35616	male	50	6.3	5.591666667	0.008333333	65.78	0.7	MIDUS
35616	male	50	9.25	7.75	0.241666667	82.01	1.45	MIDUS
35544	female	49	6.98	6.733333333	0.05	92.87	0.25	MIDUS
35544	female	49	8.87	8.433333333	0.116666667	93.7	0.441666667	MIDUS
35544	female	49	8.02	7.575	0.383333333	90	0.45	MIDUS
35544	female	49	7.32	6.825	0.141666667	91	0.491666667	MIDUS
35544	female	49	7.95	7.525	0	94.06	0.433333333	MIDUS
35544	female	49	6.35	5.958333333	1.325	76.88	0.383333333	MIDUS
35544	female	49	6.88	6.275	1.225	76.84	0.6	MIDUS
35467	female	41	6.5	6.183333333	0	83.94	0.3	MIDUS
35467	female	41	6.27	6.033333333	0	81.72	0.233333333	MIDUS
35467	female	41	6.63	6.441666667	0	80.69	0.2	MIDUS
35467	female	41	7.58	7.333333333	0	80.44	0.25	MIDUS
35467	female	41	5.4	5.216666667	0	73.3	0.191666667	MIDUS
35467	female	41	5.7	5.516666667	0.116666667	72.43	0.191666667	MIDUS
35467	female	41	6.8	6.283333333	0.075	91.39	0.508333333	MIDUS
35377	female	55	6.72	5.983333333	0.008333333	85.58	0.716666667	MIDUS
35377	female	55	7.18	6.391666667	0.008333333	87.96	0.783333333	MIDUS
35377	female	55	7.43	6.391666667	0.316666667	79.24	1.05	MIDUS
35377	female	55	7.43	6.275	0.083333333	80.79	1.158333333	MIDUS
35377	female	55	7.47	6.5	0.116666667	85.53	0.975	MIDUS
35377	female	55	6.32	5.5	0.35	79.9	0.825	MIDUS
35377	female	55	7.25	6.65	0.341666667	85.99	0.591666667	MIDUS
35290	female	59	6.3	5.858333333	0.375	84.7	0.433333333	MIDUS
35290	female	59	6.02	5.7	0.108333333	92.93	0.316666667	MIDUS
35290	female	59	6.03	5.741666667	0.208333333	86.56	0.283333333	MIDUS
35290	female	59	5.5	5.258333333	0.2	85.73	0.241666667	MIDUS
35290	female	59	8.08	7.45	1.383333333	77.74	0.633333333	MIDUS
35290	female	59	5.2	4.883333333	0.6	75.13	0.325	MIDUS
35290	female	59	6.48	5.991666667	0	92.3	0.491666667	MIDUS
35198	female	30	9.17	8.591666667	0.175	89.5	0.566666667	MIDUS
35198	female	30	6.08	5.391666667	0.116666667	85.13	0.7	MIDUS
35198	female	30	6.42	5.816666667	0	90.18	0.608333333	MIDUS
35198	female	30	4.55	4.358333333	0.316666667	88.95	0.191666667	MIDUS
35198	female	30	9.4	8.791666667	0.05	92.22	0.608333333	MIDUS
35198	female	30	8.03	7.483333333	0	90.52	0.558333333	MIDUS
35198	female	30	6.38	5.891666667	0.75	82.21	0.5	MIDUS
35123	female	61	7.67	6.875	0.208333333	85.05	0.791666667	MIDUS
35123	female	61	4.92	4.491666667	1.033333333	74.86	0.425	MIDUS
35123	female	61	5.65	5.2	0.141666667	87.89	0.45	MIDUS
35123	female	61	6.67	6.15	0	91.11	0.516666667	MIDUS
35123	female	61	7.95	7.016666667	0	85.92	0.941666667	MIDUS
35123	female	61	6.38	5.733333333	0.325	82.89	0.65	MIDUS
35123	female	61	7.48	6.633333333	0.15	85.59	0.85	MIDUS
35061	male	53	7.4	6.633333333	0.091666667	88.44	0.766666667	MIDUS
35061	male	53	7.4	6.708333333	0.091666667	89.44	0.691666667	MIDUS
35061	male	53	6.9	6.108333333	0.091666667	87.26	0.791666667	MIDUS
35061	male	53	7.57	6.908333333	0.091666667	90.11	0.658333333	MIDUS
35061	male	53	7.73	7.208333333	0	93.01	0.533333333	MIDUS
35061	male	53	7.35	6.583333333	0.141666667	87.78	0.766666667	MIDUS
35061	male	53	7.42	6.791666667	0.066666667	90.66	0.625	MIDUS
34846	male	59	5.47	4.641666667	0.983333333	70.51	0.825	MIDUS
34846	male	59	5.97	4.866666667	0.158333333	78.49	1.1	MIDUS
34846	male	59	4.7	3.725	0.033333333	77.34	0.983333333	MIDUS
34846	male	59	6.02	5.291666667	0.466666667	80.58	0.725	MIDUS
34846	male	59	6.77	5.708333333	0.016666667	81.55	1.066666667	MIDUS
34846	male	59	5.73	4.9	0.45	79.03	0.841666667	MIDUS
34846	male	59	6.32	4.808333333	0	73.04	1.508333333	MIDUS
34802	male	62	7.15	6.958333333	0.433333333	87.53	0.2	MIDUS
34802	male	62	9.15	8.558333333	0.158333333	88.53	0.591666667	MIDUS
34802	male	62	8.47	7.95	0	93.53	0.516666667	MIDUS
34802	male	62	8.6	8.2	0.733333333	82	0.4	MIDUS
34802	male	62	8.57	8.116666667	0.116666667	90.69	0.458333333	MIDUS
34802	male	62	8.92	8.541666667	0.566666667	88.36	0.375	MIDUS
34802	male	62	8.2	7.841666667	0.583333333	88.11	0.358333333	MIDUS
34664	male	46	6.17	5.291666667	0.441666667	79.38	0.875	MIDUS
34664	male	46	4.47	4.05	0.208333333	82.37	0.408333333	MIDUS
34664	male	46	4.97	4.675	0.616666667	80.14	0.3	MIDUS
34664	male	46	7.1	6.308333333	0.808333333	78.85	0.791666667	MIDUS
34664	male	46	6.2	5.391666667	0.066666667	82.95	0.816666667	MIDUS
34664	male	46	5.75	5.4	0.35	83.08	0.358333333	MIDUS
34664	male	46	5.47	4.95	0.2	82.5	0.525	MIDUS
34611	female	56	7.17	7.041666667	0.15	96.02	0.133333333	MIDUS
34611	female	56	7.92	7.466666667	0.075	93.33	0.45	MIDUS
34611	female	56	7.33	7.141666667	0.233333333	94.18	0.2	MIDUS
34611	female	56	7.33	7.125	0.15	95	0.216666667	MIDUS
34611	female	56	7.98	7.725	0	94.59	0.258333333	MIDUS
34611	female	56	6.32	6.175	0.166666667	95	0.15	MIDUS
34611	female	56	6.97	6.883333333	0.133333333	96.83	0.083333333	MIDUS
34548	female	34	7.97	7.425	0.333333333	87.35	0.55	MIDUS
34548	female	34	7.63	7.183333333	0.475	87.07	0.45	MIDUS
34548	female	34	8.02	6.566666667	0.75	73.64	1.45	MIDUS
34548	female	34	8.08	7.625	0.033333333	93.37	0.458333333	MIDUS
34548	female	34	9.03	8.541666667	0.85	86.13	0.5	MIDUS
34548	female	34	8.15	7.75	0.091666667	93.94	0.4	MIDUS
34548	female	34	8.05	7.691666667	0.283333333	91.39	0.366666667	MIDUS
34409	female	40	6.25	5.641666667	0	84.41	0.6	MIDUS
34409	female	40	5.28	4.8	0.733333333	69.06	0.483333333	MIDUS
34409	female	40	5.8	5.208333333	0.041666667	78.72	0.591666667	MIDUS
34409	female	40	8.7	8.025	0.633333333	82.31	0.683333333	MIDUS
34409	female	40	6.8	5.891666667	0.166666667	76.02	0.908333333	MIDUS
34409	female	40	5.23	4.75	0	83.82	0.491666667	MIDUS
34409	female	40	6.65	6.066666667	0	87.71	0.591666667	MIDUS
34313	female	36	7.83	6.841666667	0.325	83.78	0.983333333	MIDUS
34313	female	36	7.37	6.858333333	0.241666667	89.46	0.508333333	MIDUS
34313	female	36	5.3	5.008333333	1.191666667	75.13	0.291666667	MIDUS
34313	female	36	7.47	6.875	0.025	91.67	0.591666667	MIDUS
34313	female	36	6.62	6.033333333	0.333333333	86.19	0.591666667	MIDUS
34313	female	36	7.9	7.475	1.225	80.81	0.416666667	MIDUS
34313	female	36	9.48	8.516666667	0	89.73	0.966666667	MIDUS
34292	female	51	6.22	5.483333333	0	87.97	0.716666667	MIDUS
34292	female	51	5.52	4.75	0.358333333	72.15	0.766666667	MIDUS
34292	female	51	7.65	6.491666667	0	84.67	1.166666667	MIDUS
34292	female	51	5.65	5.066666667	0.133333333	81.07	0.583333333	MIDUS
34292	female	51	7.03	6.291666667	0.2	86.78	0.75	MIDUS
34292	female	51	7.43	6.533333333	0.058333333	84.3	0.9	MIDUS
34292	female	51	6.95	6.066666667	0	80.89	0.883333333	MIDUS
34271	male	43	5.9	5.241666667	0.025	86.64	0.65	MIDUS
34271	male	43	4.68	4.016666667	0.016666667	73.59	0.666666667	MIDUS
34271	male	43	4.08	3.691666667	0.308333333	77.18	0.391666667	MIDUS
34271	male	43	6.78	5.391666667	0.716666667	60.13	1.4	MIDUS
34271	male	43	5.68	4.941666667	1.041666667	71.88	0.741666667	MIDUS
34271	male	43	5.48	4.808333333	0.025	87.03	0.675	MIDUS
34271	male	43	5.13	4.525	0	81.9	0.6	MIDUS
34270	female	31	8.05	7.4	0	89.88	0.641666667	MIDUS
34270	female	31	7.9	7.075	0.058333333	87.17	0.816666667	MIDUS
34270	female	31	8.68	7.816666667	0.016666667	88.49	0.866666667	MIDUS
34270	female	31	8.67	7.958333333	0.075	90.95	0.7	MIDUS
34270	female	31	7.7	7.15	0.183333333	90.32	0.55	MIDUS
34270	female	31	7.78	7.3	0.233333333	90.31	0.483333333	MIDUS
34270	female	31	7.82	7.058333333	0.083333333	88.6	0.758333333	MIDUS
34268	female	40	4.33	3.95	0.2	83.16	0.383333333	MIDUS
34268	female	40	7.62	7.083333333	0.316666667	88.54	0.541666667	MIDUS
34268	female	40	8.48	7.466666667	0.425	83.43	1.016666667	MIDUS
34268	female	40	5.47	4.875	0.091666667	85.78	0.591666667	MIDUS
34268	female	40	3.6	3.283333333	1.516666667	62.54	0.325	MIDUS
34268	female	40	6.87	6.466666667	0.05	87.78	0.4	MIDUS
34268	female	40	5.43	5.058333333	0.733333333	79.24	0.375	MIDUS
34185	male	41	9.43	8.833333333	0	93.15	0.583333333	MIDUS
34185	male	41	8.55	8.058333333	0	87.91	0.5	MIDUS
34185	male	41	7.68	7.233333333	0.241666667	88.21	0.45	MIDUS
34185	male	41	9.5	8.683333333	0	86.83	0.825	MIDUS
34185	male	41	9.75	9.05	0.125	90.65	0.691666667	MIDUS
34185	male	41	6.8	6.366666667	0.458333333	85.65	0.433333333	MIDUS
34185	male	41	7.2	6.85	0.083333333	90.73	0.358333333	MIDUS
34176	male	46	7.85	7.05	0.3	86.33	0.808333333	MIDUS
34176	male	46	6.62	5.925	0.333333333	82.67	0.691666667	MIDUS
34176	male	46	7.68	6.383333333	0	82.37	1.3	MIDUS
34176	male	46	8.53	7.641666667	0.658333333	80.44	0.891666667	MIDUS
34176	male	46	6.37	5.608333333	0.566666667	80.12	0.758333333	MIDUS
34176	male	46	5.17	4.2	0.575	73.04	0.966666667	MIDUS
34176	male	46	7.5	6.308333333	0.158333333	82.37	1.183333333	MIDUS
33927	female	50	8.28	7.416666667	0.025	87.25	0.866666667	MIDUS
33927	female	50	7.92	7.083333333	0.491666667	83.33	0.833333333	MIDUS
33927	female	50	7.15	6.408333333	0.175	87.39	0.741666667	MIDUS
33927	female	50	8.77	8.05	0.058333333	89.44	0.716666667	MIDUS
33927	female	50	6.63	6.058333333	0.15	86.55	0.583333333	MIDUS
33927	female	50	8.63	7.591666667	0.1	86.76	1.041666667	MIDUS
33927	female	50	6.6	6.091666667	0.491666667	78.6	0.508333333	MIDUS
33704	male	33	6.68	6.283333333	0.141666667	91.95	0.4	MIDUS
33704	male	33	8.88	7.975	0	88.61	0.916666667	MIDUS
33704	male	33	7.67	7.233333333	0.075	93.33	0.433333333	MIDUS
33704	male	33	7.37	6.925	0.041666667	88.4	0.433333333	MIDUS
33704	male	33	7.5	6.991666667	0.241666667	90.22	0.508333333	MIDUS
33704	male	33	8.23	7.591666667	0	92.02	0.65	MIDUS
33704	male	33	7.02	6.625	0.05	92.44	0.4	MIDUS
33097	female	33	6.27	5.916666667	0.15	90.33	0.35	MIDUS
33097	female	33	4.48	4.141666667	0	87.19	0.341666667	MIDUS
33097	female	33	6.2	5.85	0	93.6	0.35	MIDUS
33097	female	33	12	10.49166667	0.058333333	85.65	1.5	MIDUS
33097	female	33	10.33	9.15	1.1	77.32	1.183333333	MIDUS
33097	female	33	6.52	5.975	0.158333333	86.39	0.533333333	MIDUS
33097	female	33	7.1	6.675	0.083333333	92.07	0.433333333	MIDUS
33085	male	43	6.62	6.341666667	0.341666667	87.47	0.275	MIDUS
33085	male	43	7.57	6.766666667	0.675	82.02	0.8	MIDUS
33085	male	43	7.12	6.908333333	0.075	95.29	0.2	MIDUS
33085	male	43	6.25	6.116666667	1.2	78.92	0.141666667	MIDUS
33085	male	43	7.08	6.608333333	0	91.15	0.483333333	MIDUS
33085	male	43	7.1	6.858333333	0.058333333	94.6	0.241666667	MIDUS
33085	male	43	7.1	6.816666667	0.3	92.01	0.283333333	MIDUS
33043	male	48	6.88	6.875	0	99.88	0	MIDUS
33043	male	48	5.58	5.066666667	0.233333333	81.72	0.525	MIDUS
33043	male	48	5.97	5.575	0	84.26	0.391666667	MIDUS
33043	male	48	4.58	4.408333333	0.15	91.52	0.183333333	MIDUS
33043	male	48	7.78	7.133333333	0.025	90.87	0.65	MIDUS
33043	male	48	5.28	4.616666667	0.2	82.2	0.675	MIDUS
33043	male	48	6.43	5.816666667	0.141666667	80.79	0.616666667	MIDUS
32970	female	53	5	4.275	0.658333333	75.44	0.725	MIDUS
32970	female	53	5.78	5.1	0.225	82.7	0.675	MIDUS
32970	female	53	4.97	4.408333333	0.183333333	85.32	0.566666667	MIDUS
32970	female	53	8.98	8.183333333	0.008333333	90.93	0.8	MIDUS
32970	female	53	4.08	3.708333333	0.408333333	82.41	0.375	MIDUS
32970	female	53	7.48	6.975	0.175	90.98	0.508333333	MIDUS
32970	female	53	4.57	4.166666667	0.925	75.87	0.391666667	MIDUS
32969	female	36	7.48	6.333333333	0.083333333	79.17	1.158333333	MIDUS
32969	female	36	6.8	6.233333333	0.433333333	85.98	0.575	MIDUS
32969	female	36	7.48	6.958333333	0	92.78	0.533333333	MIDUS
32969	female	36	6.7	5.941666667	0.291666667	84.88	0.75	MIDUS
32969	female	36	6.65	5.891666667	0.375	81.26	0.758333333	MIDUS
32969	female	36	7.32	6.75	0.666666667	84.38	0.575	MIDUS
32969	female	36	7.18	6.583333333	0.3	87.88	0.6	MIDUS
32857	male	30	7.98	7.975	0	99.9	0	MIDUS
32857	male	30	9.35	8.525	1.158333333	79.3	0.825	MIDUS
32857	male	30	4.92	4.225	0.108333333	83.11	0.683333333	MIDUS
32857	male	30	8.3	7.416666667	0.191666667	78.07	0.883333333	MIDUS
32857	male	30	8.28	7.075	0.208333333	83.24	1.208333333	MIDUS
32857	male	30	4.13	3.708333333	0.333333333	69.53	0.433333333	MIDUS
32857	male	30	9.07	7.425	0.358333333	78.16	1.633333333	MIDUS
32548	female	44	8.73	8.383333333	0.116666667	94.02	0.35	MIDUS
32548	female	44	8.23	7.858333333	0.158333333	92.45	0.366666667	MIDUS
32548	female	44	8.57	8.225	0.133333333	93.11	0.35	MIDUS
32548	female	44	6.23	6.083333333	0	97.33	0.15	MIDUS
32548	female	44	7.98	7.525	0.141666667	90.3	0.458333333	MIDUS
32548	female	44	9.1	8.875	0.391666667	93.42	0.216666667	MIDUS
32548	female	44	9.48	9.108333333	0	95.96	0.375	MIDUS
32400	female	48	6.63	6.166666667	0.225	89.16	0.458333333	MIDUS
32400	female	48	6.3	5.833333333	0.083333333	86.42	0.466666667	MIDUS
32400	female	48	5.68	5.333333333	0.108333333	87.67	0.35	MIDUS
32400	female	48	7.62	7.233333333	0.233333333	85.1	0.391666667	MIDUS
32400	female	48	8.58	8.3	0.45	90.55	0.283333333	MIDUS
32400	female	48	6.8	6.483333333	0.416666667	85.49	0.325	MIDUS
32400	female	48	6.73	6.6	0	90.62	0.133333333	MIDUS
32386	male	29	9.92	8.65	1.575	75.22	1.266666667	MIDUS
32386	male	29	11.88	8.183333333	0	68.19	3.708333333	MIDUS
32386	male	29	9.15	9.133333333	0.583333333	93.68	0.025	MIDUS
32386	male	29	11.43	10.08333333	0	87.68	1.358333333	MIDUS
32386	male	29	6.92	5.841666667	0	83.45	1.075	MIDUS
32386	male	29	10.08	8.15	1.408333333	70.87	1.933333333	MIDUS
32386	male	29	8.25	8.233333333	4.733333333	63.37	0.016666667	MIDUS
32369	female	52	9.68	8.15	0.625	75.81	1.533333333	MIDUS
32369	female	52	10.28	8.6	0.941666667	76.44	1.675	MIDUS
32369	female	52	8.47	7.208333333	0.883333333	72.69	1.266666667	MIDUS
32369	female	52	9.03	7.425	0.941666667	74.25	1.608333333	MIDUS
32369	female	52	9.45	7.7	0.366666667	78.31	1.758333333	MIDUS
32369	female	52	9.27	7.525	0.933333333	73.65	1.75	MIDUS
32369	female	52	9.17	7.658333333	0.733333333	77.29	1.508333333	MIDUS
32297	female	41	5.82	5.475	0	94.13	0.333333333	MIDUS
32297	female	41	7.23	6.616666667	0	89.21	0.616666667	MIDUS
32297	female	41	7.67	6.975	0	88.11	0.7	MIDUS
32297	female	41	8.7	8.258333333	0.041666667	93.49	0.441666667	MIDUS
32297	female	41	9.05	8.266666667	0.183333333	89.37	0.791666667	MIDUS
32297	female	41	4.42	4.325	0	96.11	0.091666667	MIDUS
32297	female	41	6.7	6.366666667	0.133333333	92.05	0.333333333	MIDUS
32257	female	52	4.9	4.633333333	0	88.54	0.25	MIDUS
32257	female	52	5.63	5.316666667	0	77.8	0.325	MIDUS
32257	female	52	4.92	4.816666667	0.025	80.28	0.091666667	MIDUS
32257	female	52	6.12	5.916666667	0.241666667	91.03	0.191666667	MIDUS
32257	female	52	7.45	7.025	0	90.65	0.425	MIDUS
32257	female	52	7.72	7.25	0	92.55	0.466666667	MIDUS
32257	female	52	5.13	5.025	0.1	92.77	0.108333333	MIDUS
32243	female	33	1.93	1.858333333	0.225	74.33	0.075	MIDUS
32243	female	33	8.73	8.491666667	0.25	94.35	0.25	MIDUS
32243	female	33	3.33	3.2	0	91.43	0.133333333	MIDUS
32243	female	33	7.98	7.5	0.25	90.91	0.491666667	MIDUS
32243	female	33	4.35	4.166666667	0.008333333	92.59	0.183333333	MIDUS
32243	female	33	5.48	5.2	0.091666667	93.13	0.283333333	MIDUS
32243	female	33	4.75	4.575	0.15	93.21	0.175	MIDUS
32161	male	32	5.75	5.616666667	0.241666667	93.61	0.133333333	MIDUS
32161	male	32	7.95	7.941666667	0	88.24	0.016666667	MIDUS
32161	male	32	3.72	3.475	0.116666667	86.88	0.241666667	MIDUS
32161	male	32	3.65	3.516666667	0.483333333	78.15	0.141666667	MIDUS
32161	male	32	6.75	6.475	0.583333333	86.33	0.283333333	MIDUS
32161	male	32	10.28	9.425	0.591666667	85.68	0.858333333	MIDUS
32161	male	32	10.33	9.916666667	0.75	86.23	0.425	MIDUS
31928	male	56	5.77	5.641666667	0.358333333	90.27	0.125	MIDUS
31928	male	56	5.68	5.516666667	0.258333333	91.94	0.158333333	MIDUS
31928	male	56	5.48	5.275	0.041666667	91.74	0.208333333	MIDUS
31928	male	56	7.92	7.65	0.233333333	93.67	0.266666667	MIDUS
31928	male	56	7.5	7.15	0	93.26	0.358333333	MIDUS
31928	male	56	6.15	5.791666667	0.091666667	92.67	0.358333333	MIDUS
31928	male	56	5.38	5.233333333	0.05	95.15	0.15	MIDUS
31862	female	46	7.88	7.558333333	0	90.7	0.308333333	MIDUS
31862	female	46	8.35	7.325	0.141666667	86.18	1.025	MIDUS
31862	female	46	9.02	8.458333333	0.3	86.75	0.558333333	MIDUS
31862	female	46	6.25	6.016666667	0.341666667	87.83	0.225	MIDUS
31862	female	46	6.62	6.425	0.35	90.49	0.2	MIDUS
31862	female	46	6.83	6.625	0	96.72	0.216666667	MIDUS
31862	female	46	6.92	6.7	0.083333333	89.33	0.225	MIDUS
31861	female	49	6.78	6.375	0.258333333	86.93	0.4	MIDUS
31861	female	49	7.15	6.491666667	0.166666667	88.52	0.666666667	MIDUS
31861	female	49	8.7	8.066666667	0.625	86.43	0.625	MIDUS
31861	female	49	8.23	7.666666667	0.333333333	87.62	0.566666667	MIDUS
31861	female	49	6.88	6.433333333	0.3	88.74	0.458333333	MIDUS
31861	female	49	6.73	6.266666667	0.158333333	89.52	0.466666667	MIDUS
31861	female	49	7.12	6.625	0	90.34	0.491666667	MIDUS
31843	female	54	8.15	7.066666667	0	83.3	1.075	MIDUS
31843	female	54	7.35	6.575	0.408333333	83.94	0.766666667	MIDUS
31843	female	54	7.98	6.908333333	0	86.35	1.083333333	MIDUS
31843	female	54	7.18	6.233333333	0.808333333	77.92	0.95	MIDUS
31843	female	54	6.38	5.866666667	0.466666667	73.33	0.525	MIDUS
31843	female	54	7.28	6.458333333	1.008333333	75.98	0.816666667	MIDUS
31843	female	54	8.9	7.608333333	0.741666667	78.91	1.283333333	MIDUS
31842	male	58	6.92	6.633333333	0.125	91.28	0.283333333	MIDUS
31842	male	58	7.23	6.925	0	91.32	0.316666667	MIDUS
31842	male	58	7.35	6.958333333	0.066666667	92.78	0.4	MIDUS
31842	male	58	9.02	8.533333333	0	93.77	0.491666667	MIDUS
31842	male	58	7.05	6.725	0	93.84	0.333333333	MIDUS
31842	male	58	7.43	7.025	0	93.67	0.416666667	MIDUS
31842	male	58	5.52	5.308333333	1.566666667	74.07	0.216666667	MIDUS
31744	male	45	5.68	5.216666667	1.058333333	76.34	0.458333333	MIDUS
31744	male	45	6.07	5.641666667	0.175	89.08	0.416666667	MIDUS
31744	male	45	6.63	6.275	0.225	87.97	0.358333333	MIDUS
31744	male	45	6.55	5.891666667	0.775	73.65	0.658333333	MIDUS
31744	male	45	6.65	6.033333333	0.091666667	89.38	0.616666667	MIDUS
31744	male	45	6.57	6.033333333	0.058333333	87.65	0.525	MIDUS
31744	male	45	6.9	6.133333333	0.158333333	86.18	0.758333333	MIDUS
31707	female	57	7.85	7.333333333	0.3	88	0.516666667	MIDUS
31707	female	57	8.05	7.391666667	0.016666667	91.44	0.666666667	MIDUS
31707	female	57	7.97	7.608333333	0.033333333	94.91	0.366666667	MIDUS
31707	female	57	8.47	7.883333333	0.058333333	90.96	0.575	MIDUS
31707	female	57	8.1	7.7	0.058333333	94.29	0.4	MIDUS
31707	female	57	6.98	6.716666667	0.175	93.72	0.266666667	MIDUS
31707	female	57	7.5	6.966666667	0.241666667	88	0.533333333	MIDUS
31631	female	53	7.88	7.458333333	0.491666667	87.75	0.416666667	MIDUS
31631	female	53	7.97	7.375	0.941666667	82.71	0.591666667	MIDUS
31631	female	53	6.95	6.533333333	0.025	87.11	0.416666667	MIDUS
31631	female	53	8.25	7.658333333	0.25	87.52	0.6	MIDUS
31631	female	53	5.48	5.208333333	0	94.7	0.283333333	MIDUS
31631	female	53	9.28	8.358333333	0.35	83.58	0.933333333	MIDUS
31631	female	53	8.28	7.716666667	0.466666667	85.74	0.566666667	MIDUS
31540	male	62	7.85	7.283333333	0.133333333	91.04	0.575	MIDUS
31540	male	62	7.27	6.841666667	0.333333333	85.52	0.425	MIDUS
31540	male	62	8.33	7.741666667	0.066666667	91.98	0.6	MIDUS
31540	male	62	7.38	7.125	0.108333333	95	0.258333333	MIDUS
31540	male	62	7.1	6.675	0	93.14	0.433333333	MIDUS
31540	male	62	8.48	7.891666667	0	92.84	0.6	MIDUS
31540	male	62	7.65	7.3	0.258333333	92.31	0.341666667	MIDUS
31532	female	58	7.07	6.058333333	0.041666667	84.93	1	MIDUS
31532	female	58	7.1	5.941666667	0	77	1.166666667	MIDUS
31532	female	58	7.08	5.825	0.025	81.66	1.258333333	MIDUS
31532	female	58	5.85	4.375	0.641666667	66.12	1.475	MIDUS
31532	female	58	10.37	9.508333333	0.033333333	89.98	0.866666667	MIDUS
31532	female	58	7.1	6.366666667	0.025	89.25	0.733333333	MIDUS
31532	female	58	8.43	7.566666667	0.016666667	87.81	0.866666667	MIDUS
31525	female	61	4.6	4.475	0.841666667	81.36	0.125	MIDUS
31525	female	61	2.5	2.4	0.666666667	74.81	0.108333333	MIDUS
31525	female	61	5.47	5.283333333	0	96.06	0.191666667	MIDUS
31525	female	61	7.28	5.916666667	0.275	77.51	1.366666667	MIDUS
31525	female	61	4.78	4.45	1.208333333	74.17	0.333333333	MIDUS
31525	female	61	2.22	2.125	0.058333333	85	0.091666667	MIDUS
31525	female	61	3.23	3.233333333	0	99.74	0	MIDUS
31474	female	54	7.03	6.825	0.058333333	94.14	0.2	MIDUS
31474	female	54	7.05	6.75	0.133333333	90	0.3	MIDUS
31474	female	54	7.8	7.391666667	0	92.4	0.408333333	MIDUS
31474	female	54	7.45	7.208333333	0	84.8	0.25	MIDUS
31474	female	54	7.88	7.475	0.316666667	88.99	0.408333333	MIDUS
31474	female	54	8.48	8.175	0	96.18	0.316666667	MIDUS
31474	female	54	6.73	6.325	0.008333333	93.82	0.4	MIDUS
31452	female	42	1.58	0.841666667	0.408333333	42.08	0.741666667	MIDUS
31452	female	42	7.02	5.866666667	0.441666667	78.22	1.15	MIDUS
31452	female	42	6.27	5.658333333	0.166666667	80.83	0.616666667	MIDUS
31452	female	42	6.68	5.225	0.958333333	61.47	1.45	MIDUS
31452	female	42	7.42	6.916666667	0.066666667	92.22	0.508333333	MIDUS
31452	female	42	6.37	5.191666667	0	61.08	1.183333333	MIDUS
31452	female	42	5.72	4.7	0	80.57	1.016666667	MIDUS
31358	male	53	8.2	6.55	0.291666667	77.06	1.65	MIDUS
31358	male	53	8.75	7.141666667	0.483333333	77.21	1.616666667	MIDUS
31358	male	53	8.92	7.15	0.575	75.26	1.766666667	MIDUS
31358	male	53	8.77	7.25	0.05	82.08	1.525	MIDUS
31358	male	53	8.45	7.008333333	0.233333333	80.1	1.441666667	MIDUS
31358	male	53	6.98	5.791666667	1.233333333	67.48	1.191666667	MIDUS
31358	male	53	8.57	6.75	0.008333333	77.14	1.816666667	MIDUS
31076	male	53	8.22	6.875	0.7	75	1.341666667	MIDUS
31076	male	53	4.37	4.033333333	0.125	89.63	0.333333333	MIDUS
31076	male	53	7.5	7.041666667	0.725	82.84	0.45	MIDUS
31076	male	53	10.78	9.225	0	83.86	1.558333333	MIDUS
31076	male	53	6.73	5.925	1.591666667	69.71	0.8	MIDUS
31076	male	53	7.15	6.608333333	0	92.21	0.55	MIDUS
31076	male	53	9.97	8.7	0	87	1.266666667	MIDUS
31038	female	33	8.93	8.158333333	0	90.82	0.766666667	MIDUS
31038	female	33	7.8	6.9	0.658333333	81.18	0.9	MIDUS
31038	female	33	6.82	6.091666667	0.991666667	76.15	0.716666667	MIDUS
31038	female	33	8.6	7.741666667	0.291666667	86.02	0.858333333	MIDUS
31038	female	33	8.48	7.658333333	0	90.1	0.833333333	MIDUS
31038	female	33	4.65	4.383333333	0	92.28	0.266666667	MIDUS
31038	female	33	8.95	8.266666667	0	91.85	0.683333333	MIDUS
30859	female	53	6.03	5.766666667	0	90.1	0.258333333	MIDUS
30859	female	53	5.98	5.525	0.25	88.4	0.466666667	MIDUS
30859	female	53	7.05	6.791666667	0.608333333	88.59	0.258333333	MIDUS
30859	female	53	7.78	7.341666667	0.275	88.99	0.441666667	MIDUS
30859	female	53	6.85	6.633333333	0	96.6	0.225	MIDUS
30859	female	53	7.67	7.366666667	0.158333333	94.04	0.3	MIDUS
30859	female	53	6.05	5.633333333	0.316666667	88.37	0.416666667	MIDUS
30752	male	34	5.97	5.416666667	0	77.57	0.533333333	MIDUS
30752	male	34	4.95	4.625	0.091666667	77.08	0.325	MIDUS
30752	male	34	5.98	5.216666667	0.308333333	71.95	0.766666667	MIDUS
30752	male	34	6.6	5.858333333	0.183333333	75.59	0.75	MIDUS
30752	male	34	6.98	6.475	0	78.48	0.508333333	MIDUS
30752	male	34	5.25	4.633333333	0	74.13	0.625	MIDUS
30752	male	34	4.87	4.366666667	0.808333333	62.98	0.491666667	MIDUS
30725	female	53	7.12	6.85	1.375	80.59	0.266666667	MIDUS
30725	female	53	5.17	5.033333333	0.7	83.89	0.141666667	MIDUS
30725	female	53	7.77	6.333333333	0.516666667	74.51	1.441666667	MIDUS
30725	female	53	6.65	6.491666667	0.008333333	96.17	0.158333333	MIDUS
30725	female	53	9.42	7.691666667	1.075	72.11	1.716666667	MIDUS
30725	female	53	6.25	6.1	0.45	87.14	0.15	MIDUS
30725	female	53	7.57	6.483333333	0.925	61.75	1.075	MIDUS
30687	female	31	8.15	7.775	0.166666667	92.38	0.375	MIDUS
30687	female	31	7.17	6.8	0	93.79	0.375	MIDUS
30687	female	31	6.83	6.483333333	0	94.19	0.35	MIDUS
30687	female	31	8.8	8.166666667	0.183333333	90.74	0.633333333	MIDUS
30687	female	31	6.28	5.95	0	92.73	0.341666667	MIDUS
30687	female	31	7.5	6.925	0.108333333	89.94	0.575	MIDUS
30687	female	31	7.05	6.608333333	0.016666667	90.73	0.45	MIDUS
30501	female	44	7.98	7.375	0	92.38	0.6	MIDUS
30501	female	44	7.83	7.525	0	94.06	0.316666667	MIDUS
30501	female	44	8.15	7.75	0	94.9	0.408333333	MIDUS
30501	female	44	7.67	7.45	0.608333333	87.65	0.208333333	MIDUS
30501	female	44	7.7	7.516666667	0.525	91.11	0.175	MIDUS
30501	female	44	7.9	7.566666667	0	94.58	0.341666667	MIDUS
30501	female	44	7.98	7.683333333	0	96.14	0.3	MIDUS
30479	male	33	6.33	5.925	0.933333333	80.8	0.416666667	MIDUS
30479	male	33	6	5.7	0.083333333	91.2	0.308333333	MIDUS
30479	male	33	6.08	5.8	0.125	92.8	0.283333333	MIDUS
30479	male	33	5.05	4.833333333	0	95.08	0.216666667	MIDUS
30479	male	33	8.1	7.825	0	94.85	0.283333333	MIDUS
30479	male	33	10.22	9.675	0.266666667	91.85	0.541666667	MIDUS
30479	male	33	5.57	4.883333333	0.066666667	86.18	0.683333333	MIDUS
30281	female	30	7.02	6.1	0	86.32	0.9	MIDUS
30281	female	30	6.95	6.541666667	0.033333333	90.23	0.408333333	MIDUS
30281	female	30	6.4	5.208333333	0.166666667	77.93	1.191666667	MIDUS
30281	female	30	8.9	7.041666667	0.691666667	72.22	1.858333333	MIDUS
30281	female	30	6.45	5.333333333	0.408333333	76.19	1.108333333	MIDUS
30281	female	30	6.73	5.5	0	78.57	1.241666667	MIDUS
30281	female	30	5.43	4.783333333	0.525	75.53	0.641666667	MIDUS
30261	female	53	9.12	7.775	1.45	71.77	1.35	MIDUS
30261	female	53	5.82	5.541666667	0.325	85.26	0.266666667	MIDUS
30261	female	53	4.12	3.633333333	0.275	51.9	0.483333333	MIDUS
30261	female	53	6.43	5.941666667	0.166666667	84.88	0.5	MIDUS
30261	female	53	6.63	6.225	0.9	69.17	0.408333333	MIDUS
30261	female	53	8.3	7.35	0.833333333	78.05	0.958333333	MIDUS
30261	female	53	8.67	7.741666667	0.75	80.22	0.925	MIDUS
30245	female	31	9.28	8.333333333	0	89.61	0.941666667	MIDUS
30245	female	31	5.87	5.6	2.241666667	66.53	0.258333333	MIDUS
30245	female	31	5.7	5.341666667	2.2	63.59	0.366666667	MIDUS
30245	female	31	10.53	8.5	0	68	2.041666667	MIDUS
30245	female	31	11.37	9.466666667	0.358333333	73.77	1.891666667	MIDUS
30245	female	31	8.3	7.166666667	1.558333333	71.67	1.133333333	MIDUS
30245	female	31	7.07	6.891666667	0.583333333	87.24	0.183333333	MIDUS
30235	female	62	6.67	5.483333333	0.1	78.33	1.191666667	MIDUS
30235	female	62	1.05	1.058333333	9.933333333	9.62	0	MIDUS
30235	female	62	5.4	4.208333333	0.241666667	73.19	1.191666667	MIDUS
30235	female	62	3.45	3.341666667	0.458333333	80.52	0.108333333	MIDUS
30235	female	62	7.55	6.325	0.225	77.45	1.225	MIDUS
30235	female	62	8.17	6.383333333	0	77.37	1.791666667	MIDUS
30235	female	62	4.38	3.666666667	0.533333333	73.33	0.716666667	MIDUS
30159	female	51	7.67	7.366666667	0.225	93.05	0.291666667	MIDUS
30159	female	51	7.8	7.458333333	0.108333333	94.21	0.341666667	MIDUS
30159	female	51	7.78	7.583333333	0.208333333	94.79	0.2	MIDUS
30159	female	51	8.9	8.366666667	0	92.96	0.533333333	MIDUS
30159	female	51	8.48	8.208333333	0.308333333	92.92	0.266666667	MIDUS
30159	female	51	7.55	7.25	0	95.6	0.308333333	MIDUS
30159	female	51	6.95	6.533333333	0.283333333	90.22	0.416666667	MIDUS
30157	male	58	7.18	6.775	0	93.23	0.4	MIDUS
30157	male	58	6.03	5.683333333	0	89.74	0.358333333	MIDUS
30157	male	58	8.73	7.9	0	89.43	0.833333333	MIDUS
30157	male	58	7.57	7.158333333	0.391666667	89.85	0.408333333	MIDUS
30157	male	58	7.85	6.891666667	0.058333333	86.15	0.958333333	MIDUS
30157	male	58	7.98	7.208333333	0	90.1	0.783333333	MIDUS
30157	male	58	8.67	8.075	0.241666667	88.09	0.583333333	MIDUS
30147	male	31	4.48	4.225	0	94.24	0.25	MIDUS
30147	male	31	3.63	3.225	0.5	71.67	0.408333333	MIDUS
30147	male	31	0.98	0.908333333	2.633333333	16.52	0.075	MIDUS
30147	male	31	12.65	12.04166667	0.116666667	92.63	0.608333333	MIDUS
30147	male	31	9.37	7.591666667	0.116666667	79.91	1.775	MIDUS
30147	male	31	5.02	4.641666667	0	84.39	0.383333333	MIDUS
30147	male	31	2.78	2.508333333	0.466666667	50.17	0.283333333	MIDUS
30126	female	47	6.1	3.516666667	1.391666667	46.89	2.583333333	MIDUS
30126	female	47	5.57	4.283333333	0	71.39	1.291666667	MIDUS
30126	female	47	5.7	3.741666667	2.783333333	44.02	1.966666667	MIDUS
30126	female	47	12.18	9.066666667	0.433333333	62.53	3.125	MIDUS
30126	female	47	12.97	8.575	0.05	63.52	4.4	MIDUS
30126	female	47	7.9	5.458333333	0.333333333	66.16	2.45	MIDUS
30126	female	47	7.82	6.258333333	0.441666667	71.52	1.55	MIDUS
19127	male	41	10.1	7.475	0.408333333	69.53	2.625	MIDUS
19127	male	41	10.62	7.458333333	0.116666667	69.38	3.166666667	MIDUS
19127	male	41	9.92	6.725	1.066666667	61.14	3.2	MIDUS
19127	male	41	6.47	5.158333333	0.116666667	76.42	1.308333333	MIDUS
19127	male	41	5.92	4.941666667	0.383333333	76.03	0.991666667	MIDUS
19127	male	41	4.15	3.333333333	0.775	53.33	0.808333333	MIDUS
19127	male	41	9.45	6.833333333	0.425	65.08	2.608333333	MIDUS
18938	female	41	8.48	7.733333333	0.341666667	87.55	0.75	MIDUS
18938	female	41	7.15	6.6	0.308333333	88	0.541666667	MIDUS
18938	female	41	7.37	6.875	0.116666667	91.67	0.5	MIDUS
18938	female	41	6.7	6.433333333	0.708333333	86.74	0.266666667	MIDUS
18938	female	41	6.07	5.741666667	0	94.38	0.333333333	MIDUS
18938	female	41	5.25	5.025	1.15	78.31	0.233333333	MIDUS
18938	female	41	6.4	6.05	0.508333333	85.41	0.341666667	MIDUS
18918	female	62	7.53	7.033333333	0.208333333	90.75	0.5	MIDUS
18918	female	62	6.93	6.608333333	0.183333333	91.15	0.333333333	MIDUS
18918	female	62	8.05	7.45	0.583333333	85.14	0.608333333	MIDUS
18918	female	62	7.82	7.383333333	0.583333333	87.72	0.441666667	MIDUS
18918	female	62	7.32	6.85	0.366666667	85.63	0.475	MIDUS
18918	female	62	7.4	6.95	0.166666667	91.65	0.458333333	MIDUS
18918	female	62	7.68	7.158333333	0.725	85.13	0.516666667	MIDUS
18890	male	58	8.27	7.675	0.216666667	90.29	0.6	MIDUS
18890	male	58	8.32	7.8	0	93.6	0.525	MIDUS
18890	male	58	8.97	8.416666667	0.025	93.52	0.55	MIDUS
18890	male	58	8.92	8.191666667	0.358333333	86.23	0.716666667	MIDUS
18890	male	58	7.35	7	0.075	92.31	0.35	MIDUS
18890	male	58	8.63	7.908333333	0	91.43	0.733333333	MIDUS
18890	male	58	8.38	7.841666667	0	93.17	0.55	MIDUS
18869	male	55	4.32	3.775	0.416666667	79.47	0.55	MIDUS
18869	male	55	4.2	3.966666667	0.65	79.33	0.233333333	MIDUS
18869	male	55	5.28	4.816666667	0.491666667	80.28	0.466666667	MIDUS
18869	male	55	6.68	6.258333333	0.583333333	83.44	0.425	MIDUS
18869	male	55	5.32	4.375	0.458333333	67.31	0.941666667	MIDUS
18869	male	55	4.85	4.358333333	1.141666667	72.64	0.491666667	MIDUS
18869	male	55	3.53	3.408333333	1.9	61.97	0.133333333	MIDUS
18829	female	49	9.08	8.45	0.158333333	91.35	0.633333333	MIDUS
18829	female	49	4.97	4.608333333	0	92.17	0.366666667	MIDUS
18829	female	49	5.12	4.875	0.358333333	86.28	0.241666667	MIDUS
18829	female	49	8.05	7.275	0.125	85.59	0.775	MIDUS
18829	female	49	6.05	5.75	0.15	92.49	0.308333333	MIDUS
18829	female	49	3.9	3.816666667	0.091666667	95.42	0.083333333	MIDUS
18829	female	49	4.63	4.358333333	0	93.39	0.283333333	MIDUS
18793	male	56	5.87	5.058333333	0	73.31	0.791666667	MIDUS
18793	male	56	7.28	6.491666667	0.041666667	88.52	0.791666667	MIDUS
18793	male	56	6.32	5.658333333	0.525	80.83	0.658333333	MIDUS
18793	male	56	5.95	5.308333333	0.675	77.12	0.633333333	MIDUS
18793	male	56	7.62	6.825	0.075	83.57	0.783333333	MIDUS
18793	male	56	7.65	6.608333333	0.066666667	82.6	1.041666667	MIDUS
18793	male	56	5.78	5.225	0.783333333	76.46	0.558333333	MIDUS
18792	female	46	6.45	5.9	0.125	88.5	0.55	MIDUS
18792	female	46	7.85	7.208333333	0.05	91.05	0.65	MIDUS
18792	female	46	7.5	6.841666667	0.058333333	88.28	0.658333333	MIDUS
18792	female	46	7	6.175	0.908333333	78	0.825	MIDUS
18792	female	46	7.95	7.3	0.033333333	91.25	0.658333333	MIDUS
18792	female	46	7.95	7.058333333	0.066666667	87.32	0.891666667	MIDUS
18792	female	46	7.45	6.483333333	0	86.44	0.966666667	MIDUS
18751	female	45	8.63	7.841666667	1.608333333	76.5	0.783333333	MIDUS
18751	female	45	8.77	7.591666667	1.083333333	74.67	1.183333333	MIDUS
18751	female	45	6.35	5.658333333	0.883333333	70.73	0.691666667	MIDUS
18751	female	45	8.18	7.741666667	1.3	81.49	0.45	MIDUS
18751	female	45	8.98	7.766666667	0	86.3	1.225	MIDUS
18751	female	45	8.33	7.5	0.483333333	83.33	0.841666667	MIDUS
18751	female	45	8.05	7.383333333	1.1	79.82	0.683333333	MIDUS
18746	male	57	7.93	7.016666667	0	88.45	0.908333333	MIDUS
18746	male	57	7.7	6.883333333	0.125	87.87	0.816666667	MIDUS
18746	male	57	7.3	6.4	0.066666667	85.91	0.908333333	MIDUS
18746	male	57	5.88	5.241666667	0	87.36	0.65	MIDUS
18746	male	57	6.35	5.383333333	0.3	80.75	0.975	MIDUS
18746	male	57	6.3	5.558333333	0.108333333	86.62	0.741666667	MIDUS
18746	male	57	7.75	6.8	0	87.84	0.933333333	MIDUS
18726	male	53	6.3	5.708333333	0.083333333	85.63	0.583333333	MIDUS
18726	male	53	6.58	6.275	0.166666667	90.72	0.308333333	MIDUS
18726	male	53	6.27	5.941666667	0	92.6	0.325	MIDUS
18726	male	53	5.73	5.4	0	93.91	0.341666667	MIDUS
18726	male	53	5.42	4.733333333	0.075	82.32	0.683333333	MIDUS
18726	male	53	5.97	5.65	0.083333333	90.4	0.316666667	MIDUS
18726	male	53	6.73	6.158333333	0	91.35	0.575	MIDUS
18552	male	54	8.48	7.916666667	0	93.32	0.558333333	MIDUS
18552	male	54	6.2	5.633333333	0.175	86.67	0.566666667	MIDUS
18552	male	54	6.57	6.025	0.258333333	86.07	0.533333333	MIDUS
18552	male	54	9.45	8.216666667	0	84.27	1.233333333	MIDUS
18552	male	54	8.48	7.825	0	82.37	0.666666667	MIDUS
18552	male	54	4.5	4.033333333	0.291666667	80.67	0.466666667	MIDUS
18552	male	54	4.93	4.333333333	0.091666667	82.54	0.591666667	MIDUS
18450	male	54	5.93	5.608333333	0.433333333	86.28	0.325	MIDUS
18450	male	54	5.83	5.183333333	0.883333333	74.05	0.658333333	MIDUS
18450	male	54	6.98	6.408333333	0.5	85.44	0.583333333	MIDUS
18450	male	54	7.28	6.85	0.225	88.39	0.425	MIDUS
18450	male	54	7.35	6.816666667	0.583333333	85.21	0.541666667	MIDUS
18450	male	54	6.27	5.708333333	0.175	76.11	0.558333333	MIDUS
18450	male	54	6.42	6.058333333	0.516666667	86.55	0.366666667	MIDUS
18442	female	62	8.13	7.516666667	0.175	88.43	0.616666667	MIDUS
18442	female	62	8.17	7.725	0.033333333	93.64	0.45	MIDUS
18442	female	62	8.25	7.416666667	0.216666667	87.25	0.833333333	MIDUS
18442	female	62	7.78	7.241666667	0.15	88.67	0.55	MIDUS
18442	female	62	6.92	6.583333333	0	90.8	0.333333333	MIDUS
18442	female	62	8.98	8.275	0.25	89.46	0.716666667	MIDUS
18442	female	62	7.53	6.575	1.283333333	74.5	0.958333333	MIDUS
18396	male	37	7.28	6.566666667	0	87.75	0.708333333	MIDUS
18396	male	37	5.1	4.716666667	0.266666667	78.61	0.4	MIDUS
18396	male	37	6.23	5.916666667	0.258333333	91.03	0.316666667	MIDUS
18396	male	37	6.32	5.925	0.583333333	84.64	0.391666667	MIDUS
18396	male	37	9.83	9.025	0.158333333	90.25	0.808333333	MIDUS
18396	male	37	6.05	5.508333333	0.416666667	84.74	0.55	MIDUS
18396	male	37	8.02	7.15	0.358333333	84.12	0.858333333	MIDUS
18386	male	55	6.67	6.291666667	1.116666667	75.65	0.383333333	MIDUS
18386	male	55	4.75	2.958333333	3.241666667	36.98	1.791666667	MIDUS
18386	male	55	6.8	6.033333333	0.116666667	86.19	0.775	MIDUS
18386	male	55	8.15	7.15	0.783333333	79.44	1.008333333	MIDUS
18386	male	55	4.35	3.983333333	0.133333333	88.52	0.375	MIDUS
18386	male	55	8.18	7.208333333	0.4	82.38	0.983333333	MIDUS
18386	male	55	8.65	8.533333333	0	98.56	0.116666667	MIDUS
18375	male	36	7.07	6.575	0.091666667	91.74	0.491666667	MIDUS
18375	male	36	4.97	4.6	0.116666667	83.64	0.375	MIDUS
18375	male	36	7.77	7.141666667	0.058333333	86.57	0.625	MIDUS
18375	male	36	8.33	7.5	0.008333333	89.11	0.833333333	MIDUS
18375	male	36	8.55	7.833333333	0.175	89.52	0.716666667	MIDUS
18375	male	36	7.08	6.625	0.1	91.38	0.466666667	MIDUS
18375	male	36	6.45	5.916666667	0.533333333	84.52	0.533333333	MIDUS
18359	female	49	10.68	9.866666667	0.008333333	92.28	0.808333333	MIDUS
18359	female	49	6.82	6.366666667	0.483333333	84.51	0.458333333	MIDUS
18359	female	49	10.83	9.683333333	0.066666667	88.7	1.158333333	MIDUS
18359	female	49	8.28	7.616666667	0.366666667	86.23	0.65	MIDUS
18359	female	49	7.68	6.741666667	0.758333333	79.78	0.941666667	MIDUS
18359	female	49	9.32	8.816666667	0.666666667	88.17	0.5	MIDUS
18359	female	49	7.93	7.625	0.833333333	82.43	0.308333333	MIDUS
18344	female	35	7.18	6.991666667	0.808333333	87.4	0.191666667	MIDUS
18344	female	35	8.62	7.383333333	0.375	82.04	1.233333333	MIDUS
18344	female	35	7.7	6.216666667	1.475	51.81	1.483333333	MIDUS
18344	female	35	9.8	9.066666667	0.575	86.35	0.733333333	MIDUS
18344	female	35	11.55	10	0.25	83.33	1.55	MIDUS
18344	female	35	7.37	6.491666667	0.35	81.15	0.883333333	MIDUS
18344	female	35	8.13	6.808333333	1.35	71.73	1.325	MIDUS
18322	male	40	5.03	4.375	0.616666667	77.21	0.666666667	MIDUS
18322	male	40	6.7	5.833333333	0.616666667	77.78	0.866666667	MIDUS
18322	male	40	7.13	6.058333333	0	84.53	1.075	MIDUS
18322	male	40	6.02	5.258333333	0.258333333	75.12	0.75	MIDUS
18322	male	40	9.72	8.266666667	0.966666667	71.88	1.441666667	MIDUS
18322	male	40	4.85	4.541666667	0.233333333	60.56	0.316666667	MIDUS
18322	male	40	7.87	6.808333333	0.008333333	85.1	1.058333333	MIDUS
18318	female	40	7.25	6.733333333	0.025	90.79	0.508333333	MIDUS
18318	female	40	7.02	6.241666667	0.083333333	83.22	0.775	MIDUS
18318	female	40	6.9	6.183333333	0.158333333	77.29	0.716666667	MIDUS
18318	female	40	8.4	7.733333333	0.241666667	87.88	0.666666667	MIDUS
18318	female	40	9.62	8.733333333	0.625	85.2	0.883333333	MIDUS
18318	female	40	6.45	5.841666667	0.608333333	75.38	0.616666667	MIDUS
18318	female	40	7.07	6.266666667	0.425	83.65	0.791666667	MIDUS
18293	female	57	7.55	6.725	0.275	85.85	0.825	MIDUS
18293	female	57	8.15	7.541666667	0.225	88.73	0.6	MIDUS
18293	female	57	7.97	7.225	0	89.38	0.741666667	MIDUS
18293	female	57	11.23	10.40833333	0.208333333	90.51	0.833333333	MIDUS
18293	female	57	9.82	9.233333333	0.383333333	87.94	0.591666667	MIDUS
18293	female	57	8.42	7.766666667	0.566666667	86.3	0.658333333	MIDUS
18293	female	57	7.73	7	0	90.42	0.733333333	MIDUS
18227	female	45	6.15	5.291666667	0.05	84.67	0.858333333	MIDUS
18227	female	45	5.35	4.65	0.141666667	84.55	0.7	MIDUS
18227	female	45	8.15	7.225	0	88.47	0.933333333	MIDUS
18227	female	45	8.55	7.183333333	0.5	78.08	1.366666667	MIDUS
18227	female	45	7.58	6.283333333	0.033333333	81.96	1.308333333	MIDUS
18227	female	45	8.25	6.466666667	0.3	72.52	1.791666667	MIDUS
18227	female	45	4.53	3.808333333	0.483333333	69.24	0.733333333	MIDUS
18155	female	39	7.08	6.683333333	0.158333333	92.18	0.4	MIDUS
18155	female	39	7.32	6.891666667	0.291666667	88.92	0.416666667	MIDUS
18155	female	39	7.25	6.816666667	0	92.95	0.433333333	MIDUS
18155	female	39	9.8	8.916666667	0	89.17	0.883333333	MIDUS
18155	female	39	8.48	7.95	0	93.53	0.541666667	MIDUS
18155	female	39	6.95	6.358333333	0.433333333	84.78	0.591666667	MIDUS
18155	female	39	7.33	7.025	0.008333333	95.69	0.3	MIDUS
18052	female	47	7.85	7.425	0.133333333	92.81	0.433333333	MIDUS
18052	female	47	8.93	8.075	0	89.72	0.875	MIDUS
18052	female	47	8.83	8.308333333	0.108333333	92.31	0.516666667	MIDUS
18052	female	47	9.47	8.5	0	89.47	0.975	MIDUS
18052	female	47	7.42	7.058333333	0	94.11	0.366666667	MIDUS
18052	female	47	8.57	7.941666667	0.416666667	88.24	0.633333333	MIDUS
18052	female	47	9.23	8.816666667	0	95.4	0.416666667	MIDUS
17963	male	56	3.63	3.333333333	0.358333333	83.33	0.3	MIDUS
17963	male	56	8.03	7.266666667	0.616666667	80.74	0.775	MIDUS
17963	male	56	7.65	7.108333333	0.583333333	86.16	0.55	MIDUS
17963	male	56	7.33	6.816666667	1.6	73.69	0.525	MIDUS
17963	male	56	6.5	6.125	1.1	74.24	0.383333333	MIDUS
17963	male	56	8.23	7.35	0.25	86.47	0.891666667	MIDUS
17963	male	56	6.63	6.158333333	0.416666667	84.94	0.483333333	MIDUS
17961	male	50	6.72	5.466666667	0.483333333	72.89	1.258333333	MIDUS
17961	male	50	6.08	4.108333333	0.691666667	58.69	1.966666667	MIDUS
17961	male	50	7.18	5.533333333	0	73.78	1.658333333	MIDUS
17961	male	50	8.65	5.058333333	0.15	56.2	3.6	MIDUS
17961	male	50	9.92	6.966666667	0	69.67	2.95	MIDUS
17961	male	50	6.67	5.366666667	0.25	76.67	1.308333333	MIDUS
17961	male	50	5.67	4.25	1.175	60.71	1.425	MIDUS
17788	female	52	5.85	5.508333333	0.025	91.81	0.35	MIDUS
17788	female	52	6.28	5.791666667	0.333333333	83.73	0.491666667	MIDUS
17788	female	52	5.95	5.558333333	0.2	90.14	0.4	MIDUS
17788	female	52	7.43	7.066666667	0.1	88.33	0.383333333	MIDUS
17788	female	52	6.55	6.091666667	0.183333333	89.15	0.458333333	MIDUS
17788	female	52	5.23	4.891666667	0.508333333	85.07	0.341666667	MIDUS
17788	female	52	7.37	7.016666667	0.183333333	92.53	0.358333333	MIDUS
17730	female	47	5.1	4.8	0.55	84.71	0.308333333	MIDUS
17730	female	47	4.5	4.316666667	0.325	89.31	0.183333333	MIDUS
17730	female	47	4.3	4.125	0.933333333	78.57	0.183333333	MIDUS
17730	female	47	4.7	4.341666667	0.391666667	81.41	0.358333333	MIDUS
17730	female	47	6.17	5.866666667	0.575	86.91	0.3	MIDUS
17730	female	47	4.55	4.275	0.275	88.45	0.275	MIDUS
17730	female	47	4.48	4.233333333	0.675	82.07	0.241666667	MIDUS
17621	male	34	6.7	6.05	0.1	84.42	0.65	MIDUS
17621	male	34	5.28	4.791666667	0.791666667	70.99	0.483333333	MIDUS
17621	male	34	6.75	6.208333333	0.7	75.25	0.55	MIDUS
17621	male	34	7.93	7.05	0.383333333	82.94	0.891666667	MIDUS
17621	male	34	8.3	7.425	0.691666667	82.5	0.875	MIDUS
17621	male	34	6.78	5.791666667	0.075	77.22	0.991666667	MIDUS
17621	male	34	6.82	5.166666667	0.25	71.26	1.658333333	MIDUS
17597	female	43	10.33	9.6	0.541666667	87.27	0.741666667	MIDUS
17597	female	43	8.48	7.975	0	93.82	0.516666667	MIDUS
17597	female	43	9.97	8.391666667	0.025	83.92	1.575	MIDUS
17597	female	43	8.78	7.908333333	0	87.87	0.883333333	MIDUS
17597	female	43	9.8	9.116666667	0.083333333	87.94	0.7	MIDUS
17597	female	43	9.65	8.166666667	0	83.76	1.483333333	MIDUS
17597	female	43	9.97	9.316666667	0.258333333	90.89	0.641666667	MIDUS
17459	female	56	7.9	7.408333333	0.15	89.8	0.508333333	MIDUS
17459	female	56	7.35	6.991666667	0.05	91.2	0.358333333	MIDUS
17459	female	56	7.35	6.991666667	0.116666667	92.2	0.358333333	MIDUS
17459	female	56	5.92	5.541666667	0.05	91.1	0.375	MIDUS
17459	female	56	6.7	6.508333333	0.266666667	89.77	0.191666667	MIDUS
17459	female	56	8.2	7.608333333	0.283333333	89.51	0.6	MIDUS
17459	female	56	10.03	9.391666667	0.025	91.63	0.633333333	MIDUS
17435	female	44	6.17	6.016666667	0.316666667	92.56	0.158333333	MIDUS
17435	female	44	6.7	6.416666667	0.291666667	91.67	0.283333333	MIDUS
17435	female	44	7.25	6.891666667	0.216666667	91.89	0.366666667	MIDUS
17435	female	44	7.75	7.45	0.083333333	93.13	0.3	MIDUS
17435	female	44	6.25	5.9	0.183333333	90.77	0.35	MIDUS
17435	female	44	6.83	6.491666667	0.158333333	92.74	0.341666667	MIDUS
17435	female	44	5.9	5.625	0.083333333	93.88	0.275	MIDUS
17312	female	40	7.75	7.166666667	0.233333333	89.58	0.591666667	MIDUS
17312	female	40	7.2	6.566666667	0.283333333	87.56	0.641666667	MIDUS
17312	female	40	10.13	9.358333333	0.458333333	87.73	0.775	MIDUS
17312	female	40	7.12	6.925	1.116666667	83.94	0.2	MIDUS
17312	female	40	6.73	6.458333333	1.241666667	80.73	0.275	MIDUS
17312	female	40	10.25	10.00833333	0	97.64	0.233333333	MIDUS
17312	female	40	8.73	8.266666667	0.758333333	87.09	0.458333333	MIDUS
17293	female	55	7.22	6.191666667	0.133333333	75.82	1.025	MIDUS
17293	female	55	8.03	7.441666667	0	85.05	0.6	MIDUS
17293	female	55	7.93	7.216666667	0	82.48	0.725	MIDUS
17293	female	55	7.45	6.316666667	0	74.31	1.141666667	MIDUS
17293	female	55	6.73	5.716666667	0.083333333	82.06	1.033333333	MIDUS
17293	female	55	8.02	7.283333333	0.083333333	78.74	0.725	MIDUS
17293	female	55	8.23	7.366666667	0	89.38	0.866666667	MIDUS
17241	female	45	6.72	5.783333333	0.25	81.65	0.941666667	MIDUS
17241	female	45	6.83	5.883333333	0.408333333	81.15	0.95	MIDUS
17241	female	45	8.02	6.55	0.216666667	79.39	1.475	MIDUS
17241	female	45	9.12	8.441666667	0.3	88.86	0.683333333	MIDUS
17241	female	45	9.13	8.475	0.275	90	0.658333333	MIDUS
17241	female	45	6.35	4.891666667	0.891666667	67.47	1.458333333	MIDUS
17241	female	45	7.33	6.041666667	0.408333333	78.04	1.283333333	MIDUS
17206	male	44	4.22	3.825	0.45	79.14	0.391666667	MIDUS
17206	male	44	4.6	4.058333333	0.1	84.55	0.541666667	MIDUS
17206	male	44	4.78	4.45	0	92.71	0.341666667	MIDUS
17206	male	44	9.38	8.55	0	89.06	0.841666667	MIDUS
17206	male	44	5.38	5.191666667	0.175	92.99	0.2	MIDUS
17206	male	44	5.43	4.95	0.483333333	82.5	0.483333333	MIDUS
17206	male	44	4.27	4.116666667	0.141666667	93.21	0.141666667	MIDUS
17168	male	36	5.72	5.358333333	0.125	89.31	0.35	MIDUS
17168	male	36	5.08	4.766666667	0.4	86.67	0.325	MIDUS
17168	male	36	6.78	6.15	0.208333333	87.86	0.633333333	MIDUS
17168	male	36	7.93	7.591666667	0.308333333	92.02	0.341666667	MIDUS
17168	male	36	7.6	6.958333333	0.141666667	89.78	0.641666667	MIDUS
17168	male	36	6.78	6.433333333	0.208333333	91.9	0.35	MIDUS
17168	male	36	6.03	5.55	0.283333333	86.49	0.483333333	MIDUS
17145	female	47	8.23	7.491666667	0.025	88.14	0.741666667	MIDUS
17145	female	47	7.27	6.608333333	0.141666667	89.1	0.658333333	MIDUS
17145	female	47	8.42	7.475	0.066666667	87.94	0.95	MIDUS
17145	female	47	7.88	7.25	0.066666667	90.63	0.641666667	MIDUS
17145	female	47	6.58	6.016666667	0.016666667	89.8	0.583333333	MIDUS
17145	female	47	8.52	7.241666667	0.133333333	81.98	1.283333333	MIDUS
17145	female	47	8.12	7.4	0.125	89.79	0.708333333	MIDUS
17090	female	51	6.23	5.958333333	0.216666667	92.14	0.283333333	MIDUS
17090	female	51	5.08	4.991666667	0	95.08	0.1	MIDUS
17090	female	51	6.02	5.716666667	0.058333333	92.7	0.3	MIDUS
17090	female	51	8.52	8.116666667	0.033333333	93.65	0.4	MIDUS
17090	female	51	8.38	7.675	0.191666667	89.42	0.708333333	MIDUS
17090	female	51	7.28	6.95	0.741666667	85.1	0.341666667	MIDUS
17090	female	51	5.98	5.758333333	0	96.11	0.225	MIDUS
17082	female	58	7.95	7.033333333	0.183333333	85.25	0.916666667	MIDUS
17082	female	58	7.52	5.8	1.566666667	61.05	1.725	MIDUS
17082	female	58	8.75	6.608333333	0.241666667	73.43	2.141666667	MIDUS
17082	female	58	6.77	6.075	0	75.94	0.7	MIDUS
17082	female	58	7.38	6.508333333	0.858333333	78.89	0.875	MIDUS
17082	female	58	7.85	6.575	0	82.19	1.283333333	MIDUS
17082	female	58	6.62	5.75	1.658333333	67.65	0.866666667	MIDUS
17076	male	50	5.9	5.241666667	0.375	81.69	0.65	MIDUS
17076	male	50	5.05	4.591666667	0.941666667	76.53	0.458333333	MIDUS
17076	male	50	5.97	5.566666667	0.758333333	82.47	0.4	MIDUS
17076	male	50	5.67	5.016666667	1.05	74.32	0.633333333	MIDUS
17076	male	50	5.05	4.825	1.191666667	77.2	0.225	MIDUS
17076	male	50	6.85	6.241666667	0.475	85.11	0.608333333	MIDUS
17076	male	50	6.6	6.166666667	0.508333333	85.06	0.433333333	MIDUS
17062	male	60	8.03	7.433333333	0.108333333	90.1	0.608333333	MIDUS
17062	male	60	8.23	7.558333333	0	88.06	0.675	MIDUS
17062	male	60	7.13	6.441666667	0	84.95	0.691666667	MIDUS
17062	male	60	7.33	6.458333333	0.391666667	75.24	0.866666667	MIDUS
17062	male	60	7.82	6.916666667	0.658333333	79.81	0.9	MIDUS
17062	male	60	7.97	6.9	0.741666667	76.67	1.066666667	MIDUS
17062	male	60	7.83	6.908333333	0.158333333	86.44	0.916666667	MIDUS
17002	male	61	6.82	5.975	2.458333333	62.89	0.841666667	MIDUS
17002	male	61	7.08	4.475	1.791666667	46.7	2.6	MIDUS
17002	male	61	4.95	4.375	1.216666667	69.08	0.583333333	MIDUS
17002	male	61	9.22	6.95	0.133333333	68.36	2.266666667	MIDUS
17002	male	61	7.27	6.533333333	0.908333333	78.4	0.733333333	MIDUS
17002	male	61	4.28	3.825	2.4	55.3	0.466666667	MIDUS
17002	male	61	5.83	4.85	2.408333333	58.85	0.975	MIDUS
16972	male	60	8.18	7.291666667	0.05	88.38	0.9	MIDUS
16972	male	60	7	5.983333333	0.15	80.67	1.016666667	MIDUS
16972	male	60	6.23	5.383333333	0.166666667	82.82	0.85	MIDUS
16972	male	60	7.4	6.458333333	0.258333333	84.24	0.941666667	MIDUS
16972	male	60	7.02	6.283333333	0.05	83.78	0.741666667	MIDUS
16972	male	60	6.68	5.858333333	0.3	83.69	0.833333333	MIDUS
16972	male	60	6.37	5.841666667	0.216666667	83.45	0.525	MIDUS
16875	female	51	6.97	6.391666667	0.441666667	86.18	0.575	MIDUS
16875	female	51	8.58	8.1	1.3	81	0.483333333	MIDUS
16875	female	51	7.57	6.775	0.416666667	84.69	0.8	MIDUS
16875	female	51	5.82	5.383333333	1.166666667	76.9	0.441666667	MIDUS
16875	female	51	10.02	9.1	0.975	82.73	0.916666667	MIDUS
16875	female	51	6.98	6.425	1	80.31	0.566666667	MIDUS
16875	female	51	7.8	7.058333333	1.183333333	78.5	0.741666667	MIDUS
16873	female	48	7.73	6.741666667	0.258333333	84.27	0.991666667	MIDUS
16873	female	48	4.92	4.625	0.075	92.5	0.291666667	MIDUS
16873	female	48	4.93	4.508333333	0.066666667	90.17	0.416666667	MIDUS
16873	female	48	6.83	5.9	0.158333333	84.29	0.933333333	MIDUS
16873	female	48	7.42	6.633333333	0.066666667	88.44	0.791666667	MIDUS
16873	female	48	3.95	3.65	0.275	84.23	0.291666667	MIDUS
16873	female	48	8.68	7.425	0.233333333	83.35	1.241666667	MIDUS
16837	female	38	9.27	8.816666667	0.225	92.81	0.45	MIDUS
16837	female	38	8.28	7.825	0.016666667	86.94	0.466666667	MIDUS
16837	female	38	8.97	8.375	0	93.06	0.591666667	MIDUS
16837	female	38	8.7	8.316666667	0.175	83.17	0.383333333	MIDUS
16837	female	38	7.03	6.691666667	0.058333333	89.22	0.341666667	MIDUS
16837	female	38	10.97	10.30833333	0	93.71	0.666666667	MIDUS
16837	female	38	8.28	7.875	0	92.65	0.416666667	MIDUS
16818	male	59	8.27	7.608333333	0.283333333	86.95	0.666666667	MIDUS
16818	male	59	8.2	7.333333333	0.283333333	83.81	0.875	MIDUS
16818	male	59	8.18	6.383333333	0.058333333	75.1	1.791666667	MIDUS
16818	male	59	7.53	6.908333333	0.583333333	81.27	0.625	MIDUS
16818	male	59	7.1	6.575	0.466666667	77.35	0.533333333	MIDUS
16818	male	59	6.72	6.075	0.558333333	75.94	0.633333333	MIDUS
16818	male	59	8.1	7.016666667	0	82.55	1.083333333	MIDUS
16786	male	47	5.18	4.691666667	0.008333333	84.16	0.483333333	MIDUS
16786	male	47	5.15	4.825	0	93.39	0.333333333	MIDUS
16786	male	47	4.7	4.425	0	90.61	0.275	MIDUS
16786	male	47	4.82	4.516666667	0	93.45	0.308333333	MIDUS
16786	male	47	5.05	4.708333333	0.05	92.02	0.35	MIDUS
16786	male	47	4.8	4.3	0.016666667	88.97	0.508333333	MIDUS
16786	male	47	4.83	4.45	0.041666667	90.51	0.375	MIDUS
16709	female	48	9.03	8.3	0.208333333	89.73	0.733333333	MIDUS
16709	female	48	7.38	6.508333333	0	86.78	0.883333333	MIDUS
16709	female	48	7.15	6.466666667	0	83.44	0.683333333	MIDUS
16709	female	48	7.92	6.816666667	0.233333333	80.2	1.108333333	MIDUS
16709	female	48	9.43	8.158333333	0.1	85.13	1.275	MIDUS
16709	female	48	8.05	6.808333333	0.108333333	81.7	1.241666667	MIDUS
16709	female	48	7.33	6.416666667	0.05	78.57	0.925	MIDUS
16683	male	55	8.33	7.491666667	0.141666667	88.14	0.841666667	MIDUS
16683	male	55	7.98	6.908333333	0.066666667	85.64	1.083333333	MIDUS
16683	male	55	5.98	5.616666667	0	93.61	0.375	MIDUS
16683	male	55	6.5	6.041666667	0.325	85.09	0.45	MIDUS
16683	male	55	7.23	6.35	0	87.59	0.891666667	MIDUS
16683	male	55	7.55	6.341666667	0.191666667	81.83	1.208333333	MIDUS
16683	male	55	7.37	6.291666667	0.316666667	78.65	1.083333333	MIDUS
16613	male	57	7.63	6.875	0.225	83.33	0.75	MIDUS
16613	male	57	7.58	6.991666667	1.15	75.59	0.591666667	MIDUS
16613	male	57	9.48	7.975	0	83.95	1.516666667	MIDUS
16613	male	57	6.38	5.3	0	80.51	1.091666667	MIDUS
16613	male	57	6.88	5.975	0.866666667	74.69	0.916666667	MIDUS
16613	male	57	8.45	7.166666667	0.041666667	84.31	1.283333333	MIDUS
16613	male	57	5.22	4.383333333	0.775	67.44	0.825	MIDUS
16563	female	35	5.93	5.625	0.3	90	0.308333333	MIDUS
16563	female	35	5.95	5.416666667	0.208333333	87.84	0.533333333	MIDUS
16563	female	35	5.68	5.416666667	0.141666667	92.86	0.266666667	MIDUS
16563	female	35	6.97	6.358333333	0.025	90.83	0.608333333	MIDUS
16563	female	35	4.95	4.816666667	0.383333333	83.77	0.133333333	MIDUS
16563	female	35	7.12	6.658333333	0.2	90.8	0.466666667	MIDUS
16563	female	35	6.62	6.216666667	0.133333333	88.81	0.4	MIDUS
16496	female	49	6.93	5.908333333	0.441666667	78.78	1.025	MIDUS
16496	female	49	6.97	6.266666667	0.216666667	83.56	0.708333333	MIDUS
16496	female	49	7.68	6.541666667	0.133333333	81.77	1.15	MIDUS
16496	female	49	6.6	5.558333333	0.8	74.11	1.05	MIDUS
16496	female	49	7.87	6.691666667	0.125	83.65	1.175	MIDUS
16496	female	49	6.98	5.933333333	0.316666667	79.11	1.05	MIDUS
16496	female	49	7.13	6.416666667	0.725	80.21	0.708333333	MIDUS
16486	female	54	6.18	5.833333333	0.275	89.74	0.35	MIDUS
16486	female	54	6	5.366666667	0.05	80.9	0.633333333	MIDUS
16486	female	54	5	4.641666667	0.525	74.27	0.358333333	MIDUS
16486	female	54	7.3	4.55	0	57.47	2.758333333	MIDUS
16486	female	54	4.32	4.075	0.875	66.08	0.241666667	MIDUS
16486	female	54	6.72	6.241666667	0.35	87.91	0.483333333	MIDUS
16486	female	54	7.98	5.308333333	0.416666667	63.13	2.675	MIDUS
16398	male	45	6.77	6.05	0.358333333	84.22	0.716666667	MIDUS
16398	male	45	5.35	4.883333333	0.233333333	86.18	0.475	MIDUS
16398	male	45	6.63	6.05	0.1	88.11	0.591666667	MIDUS
16398	male	45	7.63	7.1	0.541666667	83.53	0.525	MIDUS
16398	male	45	7.33	6.375	0.491666667	77.27	0.95	MIDUS
16398	male	45	6.05	5.308333333	0.266666667	82.73	0.741666667	MIDUS
16398	male	45	7.78	7.1	0.133333333	89.68	0.666666667	MIDUS
16391	female	59	8.48	7.741666667	0.008333333	91.17	0.733333333	MIDUS
16391	female	59	8.8	8.191666667	0.183333333	91.02	0.616666667	MIDUS
16391	female	59	7.98	7.25	0	90.63	0.741666667	MIDUS
16391	female	59	9.98	9.325	0	93.25	0.666666667	MIDUS
16391	female	59	9.25	8.7	0.233333333	91.58	0.558333333	MIDUS
16391	female	59	9.03	8.491666667	0.291666667	90.98	0.541666667	MIDUS
16391	female	59	8.43	8.016666667	0.3	91.71	0.416666667	MIDUS
16387	female	46	6.82	6.175	0.666666667	82.33	0.65	MIDUS
16387	female	46	5.65	5.275	1.266666667	75.36	0.383333333	MIDUS
16387	female	46	8.07	7.425	0.341666667	87.35	0.641666667	MIDUS
16387	female	46	7.9	6.958333333	0	86.98	0.941666667	MIDUS
16387	female	46	7.77	7.325	0.133333333	92.53	0.45	MIDUS
16387	female	46	7.6	6.891666667	0.475	85.26	0.708333333	MIDUS
16387	female	46	8.08	7.2	0.575	83.16	0.875	MIDUS
16379	male	42	3.52	3.2	2.383333333	54.08	0.325	MIDUS
16379	male	42	4.53	4.108333333	1.858333333	61.01	0.425	MIDUS
16379	male	42	5.02	4.425	2.008333333	62.47	0.583333333	MIDUS
16379	male	42	6.28	5.275	2.25	60.17	1.008333333	MIDUS
16379	male	42	4.72	3.783333333	2.558333333	51.01	0.933333333	MIDUS
16379	male	42	4.18	3.691666667	2.066666667	59.07	0.483333333	MIDUS
16379	male	42	4.52	3.85	1.875	59.08	0.666666667	MIDUS
16378	male	55	5.17	4.266666667	0.333333333	61.84	0.9	MIDUS
16378	male	55	5.12	3.058333333	0.675	44.22	2.05	MIDUS
16378	male	55	6.33	4.108333333	0.558333333	59.54	2.225	MIDUS
16378	male	55	2.95	2.5	3.041666667	41.67	0.45	MIDUS
16378	male	55	6.17	4.066666667	3.041666667	42.81	2.1	MIDUS
16378	male	55	5.87	4.916666667	0.075	62.24	0.95	MIDUS
16378	male	55	2.35	1.791666667	4.466666667	25.97	0.558333333	MIDUS
16147	male	49	8.97	6.458333333	0.275	69.82	2.508333333	MIDUS
16147	male	49	6.22	5.675	0.258333333	84.07	0.541666667	MIDUS
16147	male	49	6.3	5.575	0.408333333	82.59	0.725	MIDUS
16147	male	49	6.1	5.558333333	0.725	79.4	0.55	MIDUS
16147	male	49	2.07	1.833333333	1.175	56.41	0.233333333	MIDUS
16147	male	49	3.67	3.458333333	1.566666667	65.87	0.216666667	MIDUS
16147	male	49	8.83	7.983333333	1.158333333	79.9	0.841666667	MIDUS
16130	female	36	7.13	6.566666667	1.033333333	77.25	0.575	MIDUS
16130	female	36	6.83	6.383333333	0.825	83.26	0.45	MIDUS
16130	female	36	7.42	6.591666667	0.875	79.1	0.816666667	MIDUS
16130	female	36	8.82	8.2	0	92.83	0.625	MIDUS
16130	female	36	9.12	8.458333333	0.033333333	92.27	0.666666667	MIDUS
16130	female	36	6.27	5.8	0.708333333	80	0.466666667	MIDUS
16130	female	36	6.75	6.183333333	0.108333333	86.28	0.558333333	MIDUS
16081	female	39	7.53	7.183333333	0.175	93.09	0.35	MIDUS
16081	female	39	7.7	7.183333333	0	93.09	0.525	MIDUS
16081	female	39	7.35	6.908333333	0.183333333	91.5	0.45	MIDUS
16081	female	39	9.52	8.758333333	0.258333333	89.52	0.758333333	MIDUS
16081	female	39	8.97	8.416666667	0.041666667	93.35	0.55	MIDUS
16081	female	39	7.4	7.033333333	0.358333333	90.56	0.366666667	MIDUS
16081	female	39	7.35	6.958333333	0.25	91.46	0.391666667	MIDUS
16021	female	35	7.27	6.583333333	0.05	89.77	0.691666667	MIDUS
16021	female	35	6.85	6.058333333	0.266666667	83.56	0.8	MIDUS
16021	female	35	9.95	8.666666667	0.041666667	86.67	1.283333333	MIDUS
16021	female	35	6.62	6.066666667	0.133333333	89.88	0.541666667	MIDUS
16021	female	35	3.78	3.575	0.025	71.5	0.208333333	MIDUS
16021	female	35	6.75	6.025	0.241666667	86.07	0.725	MIDUS
16021	female	35	7.62	6.825	0	89.51	0.791666667	MIDUS
15979	female	55	6.67	6.258333333	0.316666667	89.4	0.416666667	MIDUS
15979	female	55	6.05	5.65	0.166666667	86.92	0.4	MIDUS
15979	female	55	6.4	5.85	0.425	85.61	0.55	MIDUS
15979	female	55	6.7	6.225	0.208333333	90	0.475	MIDUS
15979	female	55	7.35	6.691666667	0.308333333	87.28	0.658333333	MIDUS
15979	female	55	6.47	5.9	0.275	87.41	0.566666667	MIDUS
15979	female	55	7.47	6.841666667	0.141666667	89.92	0.616666667	MIDUS
15971	male	40	8.03	7.591666667	0.825	83.58	0.433333333	MIDUS
15971	male	40	8.43	7.691666667	0.85	80.96	0.75	MIDUS
15971	male	40	7.57	7.016666667	1.675	75.86	0.55	MIDUS
15971	male	40	8.23	7.566666667	1.041666667	75.67	0.675	MIDUS
15971	male	40	7.92	7.416666667	1.15	70.63	0.516666667	MIDUS
15971	male	40	8.3	7.708333333	0.933333333	83.33	0.6	MIDUS
15971	male	40	8.5	7.716666667	0.741666667	83.5	0.775	MIDUS
15961	female	35	7.18	6.591666667	0.05	90.92	0.6	MIDUS
15961	female	35	8.95	7.925	0.033333333	88.06	1.033333333	MIDUS
15961	female	35	8.03	6.975	0.2	84.55	1.066666667	MIDUS
15961	female	35	7.98	7.141666667	0	89.27	0.85	MIDUS
15961	female	35	5.87	5.533333333	0.058333333	92.22	0.333333333	MIDUS
15961	female	35	7.98	6.783333333	0.083333333	83.92	1.208333333	MIDUS
15961	female	35	8.03	7.025	0.041666667	87	1	MIDUS
15956	male	42	7.15	6.933333333	1.175	81.57	0.216666667	MIDUS
15956	male	42	7.23	5.066666667	0.508333333	65.38	2.166666667	MIDUS
15956	male	42	6.57	6.283333333	0	76.94	0.3	MIDUS
15956	male	42	5.98	5.508333333	2.016666667	68.85	0.466666667	MIDUS
15956	male	42	3.2	2.775	1.041666667	65.29	0.425	MIDUS
15956	male	42	7.62	7.275	0.516666667	88.18	0.35	MIDUS
15956	male	42	5.58	4.766666667	1.533333333	62.17	0.825	MIDUS
15831	female	39	7.48	7.191666667	0.125	90.84	0.291666667	MIDUS
15831	female	39	6.93	6.7	0	94.59	0.233333333	MIDUS
15831	female	39	7.93	7.641666667	0.483333333	88.17	0.3	MIDUS
15831	female	39	7.08	6.783333333	0.158333333	93.56	0.3	MIDUS
15831	female	39	6.02	5.816666667	0.183333333	93.07	0.2	MIDUS
15831	female	39	8.28	7.8	0.033333333	93.6	0.491666667	MIDUS
15831	female	39	7.73	7.391666667	0.466666667	89.6	0.341666667	MIDUS
15795	female	41	5.25	4.741666667	0.241666667	86.21	0.508333333	MIDUS
15795	female	41	7.67	6.808333333	0.325	85.1	0.858333333	MIDUS
15795	female	41	5.87	5.483333333	0.358333333	87.73	0.375	MIDUS
15795	female	41	4.2	4.058333333	0.541666667	85.44	0.141666667	MIDUS
15795	female	41	4.32	4	0.875	76.19	0.316666667	MIDUS
15795	female	41	6.43	6.091666667	0.191666667	90.25	0.341666667	MIDUS
15795	female	41	3.75	3.491666667	0.491666667	82.32	0.25	MIDUS
15790	female	59	6.43	5.591666667	0.016666667	85.37	0.841666667	MIDUS
15790	female	59	7.35	6.025	0.1	80.69	1.333333333	MIDUS
15790	female	59	6.05	5.433333333	0.108333333	88.11	0.616666667	MIDUS
15790	female	59	6.93	5.875	0.358333333	80.48	1.058333333	MIDUS
15790	female	59	7.43	6.225	0.475	78.63	1.208333333	MIDUS
15790	female	59	7.45	6.466666667	0.533333333	80.83	0.991666667	MIDUS
15790	female	59	6.35	5.591666667	0.358333333	83.35	0.75	MIDUS
15696	male	54	8.72	8.008333333	0.016666667	87.84	0.708333333	MIDUS
15696	male	54	7.7	7.175	0.15	86.97	0.525	MIDUS
15696	male	54	7.78	6.8	0.258333333	84.47	0.983333333	MIDUS
15696	male	54	9.03	8.233333333	0.275	86.67	0.791666667	MIDUS
15696	male	54	10.63	9.166666667	0.308333333	83.33	1.466666667	MIDUS
15696	male	54	8.73	7.491666667	1.475	68.11	1.233333333	MIDUS
15696	male	54	8.08	6.675	0.15	80.99	1.408333333	MIDUS
15689	male	55	3.28	2.2	0.15	55	1.091666667	MIDUS
15689	male	55	1.9	1.233333333	2.741666667	18.97	0.675	MIDUS
15689	male	55	1.17	1.008333333	1.108333333	20.17	0.15	MIDUS
15689	male	55	3.63	3.058333333	0.2	76.46	0.583333333	MIDUS
15689	male	55	3.2	1.716666667	0.275	40.23	1.483333333	MIDUS
15689	male	55	6.55	4.991666667	0	66.56	1.566666667	MIDUS
15689	male	55	6.55	4.591666667	1.908333333	54.02	1.958333333	MIDUS
15650	male	46	8.23	7.658333333	0	93.02	0.566666667	MIDUS
15650	male	46	6.85	6.425	0.216666667	90.71	0.433333333	MIDUS
15650	male	46	6.65	6.283333333	0.675	85.68	0.366666667	MIDUS
15650	male	46	7.87	7.366666667	0.383333333	86.67	0.5	MIDUS
15650	male	46	6.18	5.85	0.458333333	81.63	0.333333333	MIDUS
15650	male	46	4.93	4.591666667	0.391666667	83.48	0.333333333	MIDUS
15650	male	46	6.55	6.066666667	0.933333333	80.98	0.483333333	MIDUS
15645	male	50	7.1	6.208333333	0.366666667	80.11	0.9	MIDUS
15645	male	50	7.2	6.683333333	0.358333333	86.24	0.516666667	MIDUS
15645	male	50	6.63	5.95	1.1	76.77	0.691666667	MIDUS
15645	male	50	8.42	7.683333333	0	90.39	0.741666667	MIDUS
15645	male	50	9.05	7.933333333	0.283333333	83.51	1.125	MIDUS
15645	male	50	7.2	6.55	0.541666667	84.52	0.65	MIDUS
15645	male	50	7.07	6.408333333	0.191666667	82.69	0.658333333	MIDUS
15608	female	42	7.55	6.533333333	0.45	81.5	1.025	MIDUS
15608	female	42	5.3	4.616666667	0.158333333	78.03	0.683333333	MIDUS
15608	female	42	4.88	4.083333333	0	63.47	0.8	MIDUS
15608	female	42	5.25	4.683333333	0.275	78.06	0.566666667	MIDUS
15608	female	42	6.63	5.708333333	0.091666667	80.59	0.925	MIDUS
15608	female	42	6.52	4.9	0.041666667	74.43	1.608333333	MIDUS
15608	female	42	6.93	5.425	0.066666667	77.59	1.491666667	MIDUS
15606	female	47	7.9	6.691666667	0	84.7	1.2	MIDUS
15606	female	47	6.87	5.625	0.325	73.37	1.233333333	MIDUS
15606	female	47	7.62	6.333333333	0.533333333	77.55	1.291666667	MIDUS
15606	female	47	7.68	6.6	0.016666667	82.5	1.091666667	MIDUS
15606	female	47	7.42	6.466666667	0.075	81.68	0.941666667	MIDUS
15606	female	47	7.4	6.25	0.058333333	82.78	1.141666667	MIDUS
15606	female	47	7.12	5.883333333	0	65.37	1.241666667	MIDUS
15574	female	41	6.25	5.975	0.683333333	84.35	0.283333333	MIDUS
15574	female	41	3.67	3.491666667	3.508333333	48.16	0.166666667	MIDUS
15574	female	41	7.65	6.875	0.116666667	85.94	0.783333333	MIDUS
15574	female	41	7.97	7.525	1.883333333	74.63	0.441666667	MIDUS
15574	female	41	7.38	5.983333333	0.691666667	74.02	1.4	MIDUS
15574	female	41	6.85	6.2	0.641666667	82.67	0.65	MIDUS
15574	female	41	4.13	3.983333333	3.858333333	49.84	0.141666667	MIDUS
15548	female	39	6.45	6.133333333	0.933333333	81.78	0.325	MIDUS
15548	female	39	8.12	7.291666667	0.866666667	81.02	0.833333333	MIDUS
15548	female	39	7.95	7.55	0.333333333	90.96	0.408333333	MIDUS
15548	female	39	7.12	6.558333333	1.283333333	77.16	0.566666667	MIDUS
15548	female	39	8.05	7.058333333	0.716666667	80.36	1	MIDUS
15548	female	39	7.77	7.15	1.283333333	77.58	0.625	MIDUS
15548	female	39	8.32	6.683333333	0.916666667	72.32	1.633333333	MIDUS
15454	female	46	5.82	5.291666667	0.041666667	89.44	0.525	MIDUS
15454	female	46	5.57	5.05	0.008333333	90.45	0.516666667	MIDUS
15454	female	46	2.9	2.708333333	0	92.86	0.2	MIDUS
15454	female	46	6.57	5.808333333	0.116666667	82.98	0.766666667	MIDUS
15454	female	46	5.83	5.45	0.15	90.83	0.391666667	MIDUS
15454	female	46	5.28	4.641666667	0	84.39	0.641666667	MIDUS
15454	female	46	4.55	4	0.058333333	82.76	0.541666667	MIDUS
15374	female	54	5.6	4.825	0	84.16	0.758333333	MIDUS
15374	female	54	5.2	4.95	0.283333333	90	0.258333333	MIDUS
15374	female	54	5.02	4.408333333	0.275	76.67	0.608333333	MIDUS
15374	female	54	7.9	6.166666667	0.066666667	74.75	1.75	MIDUS
15374	female	54	6.02	5.241666667	0	85	0.783333333	MIDUS
15374	female	54	6.58	5.733333333	0.066666667	86	0.858333333	MIDUS
15374	female	54	5.9	5.35	1.091666667	76.52	0.541666667	MIDUS
15201	male	44	5.5	4.9	0.133333333	84.48	0.6	MIDUS
15201	male	44	9.25	6.758333333	1.7	61.16	2.5	MIDUS
15201	male	44	6.68	4.408333333	0.216666667	60.67	2.275	MIDUS
15201	male	44	8.38	6.483333333	0.033333333	73.95	1.908333333	MIDUS
15201	male	44	4.92	4.066666667	0.066666667	79.22	0.85	MIDUS
15201	male	44	4.47	3.816666667	0	75.58	0.65	MIDUS
15201	male	44	7.65	5.558333333	0.15	69.92	2.1	MIDUS
15200	female	62	6.22	5.408333333	0.25	73.75	0.816666667	MIDUS
15200	female	62	7.45	6.875	0.108333333	85.05	0.566666667	MIDUS
15200	female	62	6.67	5.966666667	1.183333333	69.51	0.7	MIDUS
15200	female	62	8.45	7.608333333	1.066666667	78.71	0.841666667	MIDUS
15200	female	62	9.33	8.216666667	0.033333333	86.49	1.133333333	MIDUS
15200	female	62	6.57	6.016666667	0	88.05	0.55	MIDUS
15200	female	62	6.75	6.116666667	0	78.09	0.641666667	MIDUS
15138	male	53	2.6	2.416666667	0	81.01	0.175	MIDUS
15138	male	53	4.02	3.791666667	0	94.01	0.233333333	MIDUS
15138	male	53	5.3	4.941666667	0.775	81.23	0.358333333	MIDUS
15138	male	53	5.48	5.125	0	93.18	0.358333333	MIDUS
15138	male	53	4.47	4.2	0.675	81.29	0.266666667	MIDUS
15138	male	53	5.73	5.375	0	93.48	0.366666667	MIDUS
15138	male	53	6.23	5.8	0	92.92	0.433333333	MIDUS
15089	female	59	5.82	5.166666667	0.341666667	82.67	0.65	MIDUS
15089	female	59	6.92	6.375	0.325	87.93	0.541666667	MIDUS
15089	female	59	9.07	7.791666667	0	85.78	1.283333333	MIDUS
15089	female	59	6.97	6.266666667	0.525	83.56	0.7	MIDUS
15089	female	59	6.47	5.758333333	0.225	82.26	0.708333333	MIDUS
15089	female	59	4.88	4.316666667	0.6	78.48	0.575	MIDUS
15089	female	59	8.8	7.216666667	0.275	79.52	1.575	MIDUS
14854	male	53	5.83	5.375	0.008333333	86.11	0.441666667	MIDUS
14854	male	53	6.15	5.616666667	0	89.87	0.533333333	MIDUS
14854	male	53	4.3	3.991666667	0	84.04	0.308333333	MIDUS
14854	male	53	5.17	4.508333333	0.066666667	85.87	0.666666667	MIDUS
14854	male	53	6.1	5.508333333	0.033333333	88.13	0.6	MIDUS
14854	male	53	5.23	4.558333333	0.15	82.88	0.683333333	MIDUS
14854	male	53	6.4	5.8	0.091666667	89.35	0.591666667	MIDUS
14838	female	56	7.43	6.991666667	0.05	93.22	0.45	MIDUS
14838	female	56	7.4	6.95	0	93.71	0.458333333	MIDUS
14838	female	56	7.92	7.108333333	0.066666667	88.85	0.816666667	MIDUS
14838	female	56	7.25	6.641666667	0.091666667	89.55	0.6	MIDUS
14838	female	56	8.58	7.808333333	0.2	88.4	0.783333333	MIDUS
14838	female	56	7.82	7.141666667	0	91.17	0.683333333	MIDUS
14838	female	56	8.28	7.666666667	0.133333333	91.18	0.6	MIDUS
14765	female	51	7.98	7.525	0	94.26	0.45	MIDUS
14765	female	51	7.02	6.4	0.15	81.7	0.608333333	MIDUS
14765	female	51	6.78	6.266666667	0.358333333	87.65	0.516666667	MIDUS
14765	female	51	7.47	6.841666667	0.366666667	85.52	0.625	MIDUS
14765	female	51	7.33	6.733333333	0.475	84.17	0.6	MIDUS
14765	female	51	6.97	6.483333333	0	92.62	0.491666667	MIDUS
14765	female	51	6.75	6.083333333	0.1	86.9	0.666666667	MIDUS
14732	male	57	5.67	5.158333333	0.325	85.97	0.508333333	MIDUS
14732	male	57	6.28	5.841666667	0.208333333	89.87	0.441666667	MIDUS
14732	male	57	5.63	5.291666667	0.608333333	84.67	0.341666667	MIDUS
14732	male	57	5.63	5.408333333	0.716666667	84.29	0.233333333	MIDUS
14732	male	57	5.32	5.033333333	0.483333333	81.62	0.291666667	MIDUS
14732	male	57	5.72	5.458333333	0.491666667	87.8	0.258333333	MIDUS
14732	male	57	4.53	4.316666667	0.175	86.33	0.216666667	MIDUS
14706	female	53	7.05	6.683333333	0.35	90.11	0.375	MIDUS
14706	female	53	7.27	6.933333333	0.216666667	92.44	0.341666667	MIDUS
14706	female	53	6.87	6.45	0.125	92.14	0.416666667	MIDUS
14706	female	53	7.28	7.008333333	0.333333333	91.81	0.283333333	MIDUS
14706	female	53	7.9	7.591666667	0.008333333	95.89	0.308333333	MIDUS
14706	female	53	6.78	6.466666667	0.166666667	92.82	0.325	MIDUS
14706	female	53	7.63	7.225	0.241666667	90.12	0.4	MIDUS
14677	male	41	6.77	5.683333333	0.408333333	67.52	1.075	MIDUS
14677	male	41	6.35	5.391666667	0.191666667	81.69	0.958333333	MIDUS
14677	male	41	7.98	6.483333333	0.158333333	75.83	1.491666667	MIDUS
14677	male	41	8.58	7.658333333	0.533333333	83.85	0.925	MIDUS
14677	male	41	8.38	6.7	0.5	75.14	1.7	MIDUS
14677	male	41	9.15	6.758333333	0	73.73	2.4	MIDUS
14677	male	41	8.7	6.666666667	0.066666667	72.73	2.033333333	MIDUS
14627	female	59	7.52	6.833333333	0.466666667	85.42	0.691666667	MIDUS
14627	female	59	7.15	6.775	0.475	87.42	0.366666667	MIDUS
14627	female	59	9.22	8.516666667	0.275	89.65	0.7	MIDUS
14627	female	59	6.47	5.875	1.016666667	78.33	0.6	MIDUS
14627	female	59	7.63	7.108333333	0.358333333	88.85	0.525	MIDUS
14627	female	59	7.67	7.216666667	0.191666667	84.9	0.441666667	MIDUS
14627	female	59	7.95	6.733333333	0.041666667	84.25	1.208333333	MIDUS
14527	male	35	6.42	5.666666667	0.075	87.18	0.75	MIDUS
14527	male	35	4.72	4.275	0.525	81.43	0.441666667	MIDUS
14527	male	35	6.93	5.875	0	81.03	1.066666667	MIDUS
14527	male	35	6.2	5.258333333	0	84.13	0.95	MIDUS
14527	male	35	5.08	4.233333333	0.391666667	70.56	0.85	MIDUS
14527	male	35	5.03	4.05	0	73.64	0.983333333	MIDUS
14527	male	35	6.67	4.925	0	65.67	1.75	MIDUS
14485	male	46	6.77	6.058333333	0.708333333	80.78	0.708333333	MIDUS
14485	male	46	6.65	6.091666667	0.425	86	0.558333333	MIDUS
14485	male	46	6.83	6.375	0.491666667	85	0.45	MIDUS
14485	male	46	8.23	6.958333333	0.233333333	78.77	1.275	MIDUS
14485	male	46	7.2	6.841666667	0.091666667	88.28	0.358333333	MIDUS
14485	male	46	6.6	6.3	0.433333333	84	0.3	MIDUS
14485	male	46	6.82	6.275	0	89.86	0.525	MIDUS
14371	male	58	6.22	5.708333333	0.275	87.82	0.508333333	MIDUS
14371	male	58	5.73	5.15	0.175	83.51	0.583333333	MIDUS
14371	male	58	6.2	5.583333333	0.275	82.72	0.608333333	MIDUS
14371	male	58	9.65	7.975	0	82.5	1.683333333	MIDUS
14371	male	58	7.63	6.8	0.083333333	87.74	0.841666667	MIDUS
14371	male	58	5.57	4.95	0.425	82.5	0.616666667	MIDUS
14371	male	58	3.5	3.15	0.233333333	84.19	0.35	MIDUS
14305	female	37	6.87	6.566666667	0.025	94.94	0.3	MIDUS
14305	female	37	6.52	6.141666667	0	93.29	0.375	MIDUS
14305	female	37	6.72	6.525	0.016666667	96.67	0.2	MIDUS
14305	female	37	5.88	5.541666667	0.016666667	93.66	0.35	MIDUS
14305	female	37	6.35	6.066666667	0.175	91	0.283333333	MIDUS
14305	female	37	6.5	6.266666667	0.008333333	92.84	0.233333333	MIDUS
14305	female	37	7.18	6.1	0.558333333	78.79	1.075	MIDUS
14271	male	50	7.68	7.2	0	92.11	0.466666667	MIDUS
14271	male	50	6.92	6.375	0.241666667	88.95	0.541666667	MIDUS
14271	male	50	6.73	6.258333333	0.333333333	88.35	0.483333333	MIDUS
14271	male	50	8.07	7.008333333	0.225	83.27	1.05	MIDUS
14271	male	50	6.7	5.966666667	0.058333333	85.24	0.733333333	MIDUS
14271	male	50	6.25	5.75	0.008333333	82.34	0.5	MIDUS
14271	male	50	7.18	6.666666667	0.425	82.47	0.508333333	MIDUS
14257	male	43	4.93	4.166666667	0.15	70.42	0.775	MIDUS
14257	male	43	4.15	3.65	0.325	73	0.491666667	MIDUS
14257	male	43	5.25	4.725	0.225	82.17	0.516666667	MIDUS
14257	male	43	8.47	7.266666667	0.025	85.49	1.2	MIDUS
14257	male	43	5.83	5.208333333	0.1	86.81	0.633333333	MIDUS
14257	male	43	5.6	4.791666667	0.158333333	76.67	0.8	MIDUS
14257	male	43	4.87	4.491666667	0	81.67	0.383333333	MIDUS
14235	female	47	7.78	7.258333333	0	93.25	0.516666667	MIDUS
14235	female	47	8.73	8.133333333	0	92.95	0.608333333	MIDUS
14235	female	47	8.25	7.75	0.025	93.56	0.5	MIDUS
14235	female	47	7.5	6.933333333	0	90.63	0.575	MIDUS
14235	female	47	9.13	8.466666667	0.183333333	90.71	0.675	MIDUS
14235	female	47	7.78	7.241666667	0.208333333	90.52	0.541666667	MIDUS
14235	female	47	8.93	8.216666667	0.133333333	90.54	0.716666667	MIDUS
14088	male	60	6.3	5.575	0.833333333	76.9	0.725	MIDUS
14088	male	60	7.45	6.358333333	0.708333333	77.86	1.091666667	MIDUS
[truncated: 488 more rows]
