# Supplementary material for: Technological infrastructure, sleep, and rest-activity patterns in a Kaqchikel Maya community
Source: PLoS One. 2022 Nov 16;17(11):e0277416. doi: 10.1371/journal.pone.0277416 (PMC9668134; doi:10.1371/journal.pone.0277416)
Supplement: S3 Table — Male is the reference gender. Significance codes: * p < 0.05; ** p < 0.01; *** p < 0.001. (CSV) [file pone.0277416.s003.csv]

ID	age	sex	IS	IV	RA	cohort
1	35	male	0.467	0.556	0.873	Maya
2	40	male	0.545	0.51	0.969	Maya
3	26	male	0.265	0.567	0.596	Maya
4	25	male	0.539	0.35	0.957	Maya
5	23	male	0.623	0.353	0.91	Maya
6	37	male	0.575	0.418	0.853	Maya
7	37	male	0.484	0.457	0.948	Maya
8	45	male	1.806	0.572	0.919	Maya
9	24	male	0.508	0.63	0.955	Maya
10	55	female	0.699	0.614	0.981	Maya
11	46	female	0.476	0.863	0.949	Maya
12	59	female	1.128	0.444	0.97	Maya
13	48	female	0.548	0.357	0.941	Maya
14	53	female	0.463	0.391	0.95	Maya
15	58	female	0.513	0.277	0.958	Maya
16	55	female	0.324	0.486	0.844	Maya
17	46	female	0.594	0.715	0.973	Maya
18	47	female	0.545	0.748	0.975	Maya
19	62	female	0.547	0.168	0.912	Maya
20	47	female	0.707	0.367	0.942	Maya
21	48	female	0.605	0.574	0.98	Maya
22	34	female	0.472	0.441	0.95	Maya
23	34	female	0.602	0.633	0.934	Maya
24	36	female	0.613	0.161	0.874	Maya
25	41	female	0.453	0.644	0.906	Maya
26	42	female	0.374	0.619	0.961	Maya
27	38	female	0.466	0.904	0.945	Maya
28	36	female	0.536	0.831	0.944	Maya
29	41	female	0.449	0.806	0.92	Maya
39615	50	female	0.422343729	0.52768593	0.927133486	MIDUS
39350	50	female	0.481564564	0.821287794	0.730869015	MIDUS
39271	42	male	0.395196762	0.644258638	0.935232639	MIDUS
39089	33	male	0.415951744	0.531678411	0.959973781	MIDUS
39087	37	male	0.368329499	0.679533809	0.825051792	MIDUS
39082	41	female	0.459171324	0.646824136	0.922254347	MIDUS
38995	54	male	0.384428626	0.476629137	0.956655988	MIDUS
38959	30	female	0.504139901	0.510474679	0.948522633	MIDUS
38817	52	male	0.377862531	0.88290461	0.885345474	MIDUS
38758	35	female	0.484250759	0.595703369	0.954153045	MIDUS
38712	41	male	0.508581011	0.648830045	0.948398495	MIDUS
38689	25	female	0.325623211	0.636285504	0.951527381	MIDUS
38687	48	female	0.445682887	0.621279472	0.949712981	MIDUS
38462	34	male	0.348923688	0.611833988	0.888738934	MIDUS
38431	32	female	0.515129799	0.46939698	0.926994939	MIDUS
38397	33	male	0.393832379	0.394905465	0.9574474	MIDUS
38214	59	female	0.296419011	1.132618938	0.710319202	MIDUS
38157	42	male	0.238812604	0.583693256	0.866654632	MIDUS
38140	42	female	0.445404266	0.564270686	0.939866442	MIDUS
38031	40	female	0.618566261	0.377787006	0.945529751	MIDUS
38010	32	female	0.51711165	0.323140767	0.951153202	MIDUS
38003	32	female	0.555090829	0.465619928	0.947600012	MIDUS
37849	34	female	0.365296578	0.633188503	0.904979781	MIDUS
37645	41	female	0.426330692	0.383638065	0.966639793	MIDUS
37594	45	female	0.398185833	0.869832509	0.957471767	MIDUS
37587	34	female	0.367826126	0.681842647	0.950608113	MIDUS
37483	28	female	0.429026307	0.672252715	0.886193506	MIDUS
37410	43	female	0.380097967	0.604492134	0.960457329	MIDUS
37344	45	female	0.477287804	0.594864916	0.928369637	MIDUS
37261	33	female	0.498349089	0.725516579	0.967849812	MIDUS
37227	43	female	0.547177179	0.505542586	0.954817959	MIDUS
37222	38	male	0.300164955	0.538901247	0.912725648	MIDUS
37205	32	male	0.621075386	0.464283398	0.885189384	MIDUS
37194	58	male	0.339106067	0.422194168	0.951351397	MIDUS
37108	33	male	0.298151814	0.704243818	0.947678609	MIDUS
37102	40	male	0.616813658	0.506801644	0.959836221	MIDUS
36995	50	male	0.348623691	0.594292491	0.933460225	MIDUS
36924	43	male	0.33597414	0.644902272	0.950330752	MIDUS
36895	56	male	0.55551967	0.322391916	0.972106213	MIDUS
36791	44	male	0.341286554	0.532032989	0.953788532	MIDUS
36634	41	male	0.364798399	0.878129226	0.835170683	MIDUS
36532	52	male	0.518150786	0.674617811	0.938803189	MIDUS
36289	54	male	0.289936492	0.551041943	0.795624232	MIDUS
36201	51	female	0.469388988	0.75293554	0.954464046	MIDUS
36178	44	male	0.37786637	0.832608582	0.970609771	MIDUS
36100	29	male	0.399416483	0.786330131	0.947944171	MIDUS
35922	62	male	0.282907286	0.514907229	0.921285272	MIDUS
35854	32	male	0.358397951	0.543936665	0.944538961	MIDUS
35689	60	female	0.388663577	0.691289075	0.955936853	MIDUS
35544	49	female	0.431299726	0.619438435	0.966168869	MIDUS
35467	41	female	0.503983965	0.535145904	0.824073179	MIDUS
35377	55	female	0.427997555	0.823258004	0.901716475	MIDUS
35290	59	female	0.521757315	0.524850133	0.762943315	MIDUS
35198	30	female	0.398958464	0.602420477	0.948959792	MIDUS
35123	61	female	0.285857601	0.622234233	0.906713848	MIDUS
34846	59	male	0.544786753	0.44070066	0.868385434	MIDUS
34802	62	male	0.275774732	0.829154909	0.912323104	MIDUS
34664	46	male	0.437172565	0.714716711	0.798159384	MIDUS
34611	56	female	0.503046214	0.508695483	0.984812174	MIDUS
34548	34	female	0.388183277	0.513397444	0.925866504	MIDUS
34409	40	female	0.431101059	0.71943761	0.894372675	MIDUS
34313	36	female	0.488848507	0.558415885	0.97223456	MIDUS
34292	51	female	0.292352896	0.476386806	0.910169462	MIDUS
34271	43	male	0.430054336	0.848113556	0.882054212	MIDUS
34270	31	female	0.666556818	0.53014531	0.950766703	MIDUS
34268	40	female	0.334032777	0.565658341	0.837163767	MIDUS
34185	41	male	0.513700803	0.66181693	0.97387083	MIDUS
34176	46	male	0.363109424	0.670343831	0.932915676	MIDUS
33927	50	female	0.472932173	0.792890903	0.925879435	MIDUS
33704	33	male	0.373662059	0.617790821	0.898970284	MIDUS
33097	33	female	0.293303852	0.720968368	0.886040544	MIDUS
33085	43	male	0.379849614	0.733748577	0.973190556	MIDUS
33043	48	male	0.211072654	0.633767715	0.952395409	MIDUS
32970	53	female	0.517009196	0.575325249	0.929094678	MIDUS
32969	36	female	0.451292965	0.593268615	0.918607615	MIDUS
32857	30	male	0.260672228	0.581224885	0.817004975	MIDUS
32548	44	female	0.414654305	0.678211676	0.941662407	MIDUS
32400	48	female	0.536674679	0.634286912	0.959400917	MIDUS
32386	29	male	0.321447053	0.734211765	0.932777583	MIDUS
32369	52	female	0.491999843	0.670719474	0.849652703	MIDUS
32297	41	female	0.569149349	0.521826706	0.946372146	MIDUS
32257	52	female	0.417426645	0.660094227	0.909848958	MIDUS
32243	33	female	0.328138484	0.686720819	0.83525175	MIDUS
32161	32	male	0.244309557	0.74905018	0.886707821	MIDUS
31928	56	male	0.398023821	0.823412643	0.953578012	MIDUS
31862	46	female	0.413675773	0.745139022	0.933560831	MIDUS
31861	49	female	0.522599648	0.491986211	0.952835399	MIDUS
31843	54	female	0.455825838	0.541884656	0.948236965	MIDUS
31842	58	male	0.472519795	0.540379481	0.953592285	MIDUS
31744	45	male	0.480893426	0.522182838	0.935211799	MIDUS
31707	57	female	0.57322639	0.622606189	0.956169898	MIDUS
31631	53	female	0.550480437	0.553006523	0.964371772	MIDUS
31540	62	male	0.397906341	0.438936734	0.948169719	MIDUS
31532	58	female	0.35927021	0.645506759	0.598444791	MIDUS
31525	61	female	0.228772897	0.96429728	0.805862179	MIDUS
31474	54	female	0.518074415	0.764622545	0.9534926	MIDUS
31452	42	female	0.429045719	0.442055678	0.9123399	MIDUS
31358	53	male	0.649898179	0.602089347	0.917757414	MIDUS
31038	33	female	0.489669839	0.535501436	0.934354741	MIDUS
30859	53	female	0.411770954	0.627487415	0.965712483	MIDUS
30752	34	male	0.339413619	0.413103129	0.791158672	MIDUS
30725	53	female	0.562702048	0.685202577	0.972184102	MIDUS
30687	31	female	0.533912692	0.526084789	0.919850801	MIDUS
30501	44	female	0.31993764	0.666934099	0.983684954	MIDUS
30479	33	male	0.505434562	0.49187489	0.956608037	MIDUS
30281	30	female	0.498788141	0.511911833	0.898719618	MIDUS
30261	53	female	0.410446594	0.540335934	0.935540704	MIDUS
30245	31	female	0.508242476	0.60583879	0.900167046	MIDUS
30235	62	female	0.273347015	0.608262574	0.775614482	MIDUS
30159	51	female	0.351022174	0.534288335	0.962936844	MIDUS
30157	58	male	0.518011062	0.450644923	0.953179256	MIDUS
30147	31	male	0.136358256	0.586143441	0.910127777	MIDUS
30126	47	female	0.357500477	0.577420507	0.782053824	MIDUS
19127	41	male	0.386208328	0.652829853	0.875715095	MIDUS
18938	41	female	0.502372652	0.535212667	0.948437106	MIDUS
18918	62	female	0.542995942	0.515454552	0.965876442	MIDUS
18890	58	male	0.416232469	0.691956913	0.919174079	MIDUS
18869	55	male	0.426253872	0.433199951	0.932152044	MIDUS
18829	49	female	0.326340527	0.509364572	0.913386423	MIDUS
18793	56	male	0.474940464	0.468270211	0.935623796	MIDUS
18792	46	female	0.531153462	0.520553479	0.940676147	MIDUS
18751	45	female	0.427253269	0.592254487	0.851396199	MIDUS
18746	57	male	0.423061905	0.518541618	0.931919858	MIDUS
18726	53	male	0.444880002	0.551918032	0.969268368	MIDUS
18552	54	male	0.408343572	0.320326609	0.941612545	MIDUS
18450	54	male	0.487376762	0.704223204	0.958238512	MIDUS
18442	62	female	0.498784361	0.659819152	0.960387554	MIDUS
18396	37	male	0.506648565	0.568317974	0.954491107	MIDUS
18386	55	male	0.47830894	0.533372885	0.869596347	MIDUS
18375	36	male	0.401069333	0.50701059	0.944643125	MIDUS
18359	49	female	0.499509437	0.422662784	0.958660111	MIDUS
18344	35	female	0.361425972	0.575218674	0.948893667	MIDUS
18322	40	male	0.351096667	0.584808529	0.91637426	MIDUS
18318	40	female	0.404735474	0.499927587	0.952094271	MIDUS
18293	57	female	0.520326067	0.368314515	0.949593349	MIDUS
18227	45	female	0.507226469	0.460604454	0.928436391	MIDUS
18155	39	female	0.442325474	0.574750424	0.974285687	MIDUS
18052	47	female	0.512297415	0.537788365	0.917181572	MIDUS
17963	56	male	0.499411295	0.609096892	0.942371585	MIDUS
17961	50	male	0.505113545	0.691669745	0.790425183	MIDUS
17788	52	female	0.500151401	0.520731531	0.970637489	MIDUS
17730	47	female	0.454212511	0.617519608	0.722250463	MIDUS
17621	34	male	0.511867282	0.572672571	0.954259991	MIDUS
17597	43	female	0.33669001	0.671379317	0.914080669	MIDUS
17459	56	female	0.532318276	0.519429877	0.970680706	MIDUS
17435	44	female	0.425675863	0.553359512	0.972222165	MIDUS
17312	40	female	0.36200063	0.527862914	0.943520458	MIDUS
17293	55	female	0.591734676	0.528715427	0.926611333	MIDUS
17241	45	female	0.482146445	0.612736297	0.943578296	MIDUS
17206	44	male	0.22990303	0.503271335	0.926734706	MIDUS
17168	36	male	0.439458199	0.611232944	0.930680207	MIDUS
17145	47	female	0.468395072	0.591637661	0.920746692	MIDUS
17090	51	female	0.460706808	0.549212029	0.965837571	MIDUS
17082	58	female	0.623964147	0.406266117	0.907232087	MIDUS
17076	50	male	0.395538673	0.719037842	0.92518139	MIDUS
17062	60	male	0.458684483	0.580755638	0.9189036	MIDUS
17002	61	male	0.511337449	0.685234244	0.91892773	MIDUS
16972	60	male	0.458825052	0.512922508	0.918760551	MIDUS
16875	51	female	0.466721252	0.683034866	0.942554129	MIDUS
16873	48	female	0.26669009	0.51326246	0.919009259	MIDUS
16818	59	male	0.469496241	0.661952333	0.946351126	MIDUS
16786	47	male	0.392983668	0.641400141	0.742522109	MIDUS
16709	48	female	0.518366688	0.670599215	0.913536674	MIDUS
16683	55	male	0.489774137	0.608741467	0.920507955	MIDUS
16613	57	male	0.401517811	0.607271226	0.882505236	MIDUS
16563	35	female	0.330891106	0.577202352	0.955194064	MIDUS
16496	49	female	0.463534316	0.850084256	0.917473019	MIDUS
16486	54	female	0.478240027	0.672845884	0.810063026	MIDUS
16398	45	male	0.397930893	0.693802426	0.898114337	MIDUS
16391	59	female	0.368793834	0.641231028	0.949164407	MIDUS
16387	46	female	0.444852009	0.667941048	0.916278569	MIDUS
16379	42	male	0.420381015	0.582920397	0.907894725	MIDUS
16378	55	male	0.446975347	0.619383221	0.754031672	MIDUS
16147	49	male	0.238575086	0.997048283	0.778631605	MIDUS
16081	39	female	0.526244841	0.572225081	0.968066006	MIDUS
16021	35	female	0.397827782	0.34947597	0.931782915	MIDUS
15979	55	female	0.464742209	0.701884266	0.917526183	MIDUS
15971	40	male	0.509725173	0.673798197	0.935899287	MIDUS
15961	35	female	0.507444361	0.509228164	0.93948199	MIDUS
15956	42	male	0.293513024	0.692943523	0.956807424	MIDUS
15831	39	female	0.451582156	0.570267692	0.954907077	MIDUS
15795	41	female	0.521550545	0.492912665	0.930310574	MIDUS
15790	59	female	0.543267311	0.687125648	0.86257926	MIDUS
15696	54	male	0.433941929	0.474456268	0.941528243	MIDUS
15689	55	male	0.36878932	0.602385782	0.737225713	MIDUS
15650	46	male	0.349502072	0.82688328	0.963627787	MIDUS
15645	50	male	0.428053368	0.465679999	0.89642527	MIDUS
15608	42	female	0.517914653	0.615848909	0.923701898	MIDUS
15606	47	female	0.348434713	0.757412201	0.8291465	MIDUS
15574	41	female	0.37605585	0.571580628	0.953722983	MIDUS
15548	39	female	0.530537235	0.450771714	0.959499917	MIDUS
15454	46	female	0.263765681	0.715359115	0.830693977	MIDUS
15374	54	female	0.494367382	0.677090054	0.913496372	MIDUS
15201	44	male	0.318764272	0.453820215	0.838267607	MIDUS
15200	62	female	0.428053368	0.465679999	0.89642527	MIDUS
15138	53	male	0.451541244	0.57805256	0.944560645	MIDUS
15089	59	female	0.376664386	0.743844684	0.859511319	MIDUS
14854	53	male	0.46993861	0.532252085	0.924794706	MIDUS
14838	56	female	0.518832906	0.599292308	0.932069278	MIDUS
14765	51	female	0.405946773	0.43114783	0.960000075	MIDUS
14732	57	male	0.429734125	0.627230986	0.952770522	MIDUS
14706	53	female	0.485656303	0.763364151	0.956581902	MIDUS
14677	41	male	0.406415942	0.737178822	0.850566233	MIDUS
14527	35	male	0.350811164	0.534931638	0.90119429	MIDUS
14485	46	male	0.594594317	0.469500924	0.955292445	MIDUS
14371	58	male	0.391122434	0.618172605	0.92395051	MIDUS
14305	37	female	0.633370892	0.473163032	0.977707664	MIDUS
14271	50	male	0.666629425	0.469094368	0.95336173	MIDUS
14257	43	male	0.419087264	0.713843273	0.853594875	MIDUS
14235	47	female	0.481926434	0.597129697	0.964541351	MIDUS
14088	60	male	0.291451501	0.627694409	0.821273535	MIDUS
14047	61	female	0.535361005	0.5084822	0.910653437	MIDUS
13584	55	female	0.374384972	0.643660318	0.647499465	MIDUS
13530	40	female	0.502278382	0.519868609	0.931912524	MIDUS
13402	59	female	0.441421796	0.735223203	0.904502698	MIDUS
13337	38	female	0.565626298	0.443227789	0.97220367	MIDUS
13264	42	male	0.499739247	0.518861803	0.899742811	MIDUS
13214	48	male	0.533795239	0.548226932	0.930687918	MIDUS
13170	60	male	0.34456424	0.561722342	0.960873619	MIDUS
13146	42	male	0.446781329	0.528800824	0.943551501	MIDUS
13130	44	female	0.387958391	0.78310067	0.910366445	MIDUS
13072	53	male	0.424251852	0.733792791	0.777330922	MIDUS
12948	53	female	0.511915607	0.763504014	0.970748917	MIDUS
12683	53	female	0.432384554	0.50150618	0.949875716	MIDUS
12626	62	female	0.54983827	0.392187235	0.91748723	MIDUS
12541	45	male	0.351481964	0.664435066	0.950646248	MIDUS
12530	57	male	0.306469475	0.795903524	0.852743225	MIDUS
12515	52	male	0.434575279	0.647496998	0.961673575	MIDUS
12424	51	male	0.454376695	0.669247704	0.76036761	MIDUS
12140	47	female	0.367381274	0.553215681	0.934056734	MIDUS
12129	44	male	0.441807963	0.578526808	0.948258392	MIDUS
12087	58	male	0.486642145	0.68836988	0.89835756	MIDUS
11988	43	female	0.416561332	0.688539922	0.911630454	MIDUS
11962	52	male	0.366803754	0.715454293	0.938652061	MIDUS
11904	57	female	0.625918513	0.438132878	0.960354074	MIDUS
11896	38	female	0.463418747	0.690475462	0.935857611	MIDUS
11803	61	male	0.469200845	0.530993804	0.820698685	MIDUS
11799	48	female	0.414010799	0.754720418	0.892866756	MIDUS
11782	53	female	0.373424265	0.802957726	0.952402508	MIDUS
11683	42	female	0.36144712	1.139004342	0.904389882	MIDUS
11677	58	male	0.640613648	0.387622688	0.961523334	MIDUS
11647	50	male	0.342386085	0.550695667	0.861263733	MIDUS
11628	47	male	0.376933529	0.769790768	0.906997156	MIDUS
11553	54	male	0.420316941	0.670278998	0.900268654	MIDUS
11537	51	female	0.339003111	0.710045449	0.93625402	MIDUS
11516	52	female	0.416999902	0.534559444	0.969703607	MIDUS
11481	36	male	0.481467508	0.564354566	0.920669344	MIDUS
11354	53	male	0.381240172	0.429583905	0.921023272	MIDUS
11310	52	female	0.409737774	0.267314546	0.964695229	MIDUS
11196	53	male	0.399287583	0.55513924	0.935762409	MIDUS
11161	58	female	0.507276114	0.597609767	0.863389151	MIDUS
11154	59	male	0.437432532	0.450139566	0.961640914	MIDUS
11013	51	male	0.318677066	0.632221098	0.812154743	MIDUS
11000	58	male	0.524962546	0.53763947	0.933605865	MIDUS
10999	57	female	0.515396972	0.610297811	0.931890074	MIDUS
10986	45	female	0.64758692	0.439857418	0.865917663	MIDUS
10923	43	female	0.447948548	0.490536576	0.972623247	MIDUS
10664	57	female	0.615229942	0.491517371	0.93735905	MIDUS
10636	47	male	0.47066506	0.534979526	0.94110183	MIDUS
10625	53	male	0.393548917	0.497563337	0.95379426	MIDUS
10576	42	male	0.306069644	0.602311408	0.830977944	MIDUS
10525	49	male	0.239779659	0.543627537	0.951484481	MIDUS
10520	34	female	0.508571249	0.445916911	0.984056246	MIDUS
10503	58	male	0.335429285	0.638228288	0.877779827	MIDUS
10433	62	male	0.198553651	0.993859907	0.757305016	MIDUS
10407	44	female	0.367134109	0.660013351	0.975806312	MIDUS
10386	43	male	0.445427337	0.446494777	0.956021127	MIDUS
10374	53	female	0.44188548	0.667227977	0.963448517	MIDUS
10336	39	female	0.541207928	0.471563	0.941643438	MIDUS
10295	62	female	0.4850426	0.677132941	0.958920067	MIDUS
10294	41	female	0.45202376	0.857914454	0.90968152	MIDUS
10215	44	female	0.437495661	0.734693706	0.965576365	MIDUS
10157	46	male	0.465210558	0.421805493	0.907952087	MIDUS
10100	48	male	0.507367283	0.833665572	0.930611693	MIDUS
10087	44	female	0.483815783	0.646504133	0.959040412	MIDUS
10019	51	male	0.443627061	0.61000814	0.944352493	MIDUS
