# Supplementary material for: Technological infrastructure, sleep, and rest-activity patterns in a Kaqchikel Maya community
Source: PLoS One. 2022 Nov 16;17(11):e0277416. doi: 10.1371/journal.pone.0277416 (PMC9668134; doi:10.1371/journal.pone.0277416)
Supplement: S4 Table — Male is the reference gender. Significance codes: * p < 0.05; ** p < 0.01; *** p < 0.001. (CSV) [file pone.0277416.s004.csv]

subject	startday	Sex	cohort	age	lights.out	fell.asleep	fell.asleep.decimal	woke.up	got.up	time.in.bed	TST.hours	actual.sleep.percent	WASO	sleep.efficiency	sleep.latency	fragmentation.index	rest.per.24h	average.light.lux	central.phase.measure	circadian.sleep	rest	sunrise	sunset	daylight	moonphase	ambient.mean.temp.night	mean.humidity.night	rainfall
1	4/10/2017	male	men	35	11:58 PM	23:59	0.999	0.292	7:01 AM	7.05	5.38	76.7	1.63	76.4	0.02	26.4	25.6	14.53	209.5	6.144	0.764	5:54	18:17	12:23	0.24	16.27272727	71	1
1	4/11/2017	male	men	35	11:49 PM	23:49	0.992	0.316	7:51 AM	8.03	5.7	73.4	2.07	71	0	36.3	28.3	9.58	222	6.792	1.092	5:53	18:17	12:24	0.33	15.81818182	75.72727273	3.3
1	4/13/2017	male	men	35	12:15 AM	0:46	1.032	0.299	7:12 AM	6.95	4.87	76	1.53	70	0.52	38.1	24.4	18.35	238	5.856	0.986	5:52	18:17	12:25	0.55	15.63636364	82.45454545	1.6
1	4/13/2017	male	men	35	11:55 PM	0:04	1.003	0.332	8:01 AM	8.1	5.75	72.8	2.15	71	0.15	32.1	24.9	8.19	241	5.976	0.226	5:52	18:17	12:25	0.55	15.90909091	80.45454545	3.1
1	4/15/2017	male	men	35	12:20 AM	0:29	1.02	0.338	8:06 AM	7.77	5.52	72.4	2.1	71	0.15	40.5	24.5	6.74	257.5	5.88	0.36	5:51	18:18	12:27	0.77	16.18181818	84	0.8
1	4/8/2017	male	men	35	12:27 AM	0:27	1.019	0.326	8:09 AM	7.7	6.27	85.1	1.1	81.4	0	36.1	35.8	2.27	248	8.592	2.322	5:55	18:17	12:22	0.09	18	66.18181818	2.3
1	4/9/2017	male	men	35	12:33 AM	0:33	1.023	0.269	6:29 AM	5.93	4.32	73.2	1.58	72.8	0	30	23.2	0.43	210	5.568	1.248	5:54	18:17	12:23	0.15	17	81.63636364	0.1
1	4/9/2017	male	men	35	11:53 PM	23:53	0.995	0.279	6:50 AM	6.95	5.12	75.1	1.7	73.6	0	43.8	26.3	7.26	197.5	6.312	1.192	5:54	18:17	12:23	0.15	11.81818182	70.54545455	0.2
2	4/10/2017	male	men	40	10:43 PM	23:00	0.958	0.302	7:18 AM	8.58	7.35	89.1	0.9	85.6	0.28	27.7	37.8	0.16	187.5	9.072	1.722	5:54	18:17	12:23	0.24	16.27272727	71	1
2	4/11/2017	male	men	40	10:38 PM	22:43	0.947	0.347	8:22 AM	9.73	8.13	84.6	1.48	83.6	0.08	24.5	36.9	0.03	211.5	8.856	0.726	5:53	18:17	12:24	0.33	15.81818182	75.72727273	3.3
2	4/12/2017	male	men	40	9:40 PM	21:44	0.906	0.359	8:47 AM	11.12	9.3	85.5	1.58	83.7	0.07	33.8	46.9	0.75	190.5	11.256	1.956	5:52	18:17	12:25	0.44	15.63636364	82.45454545	1.6
2	4/13/2017	male	men	40	11:14 PM	23:15	0.969	0.34	8:17 AM	9.05	7.8	87.5	1.12	86.2	0.02	31.3	45.6	0.02	222.5	10.944	3.144	5:52	18:17	12:25	0.55	15.90909091	80.45454545	3.1
2	4/14/2017	male	men	40	11:03 PM	23:04	0.961	0.348	8:21 AM	9.3	8.4	90.5	0.88	90.3	0.02	22.3	51.8	0	222.5	12.432	4.032	5:51	18:18	12:27	0.66	16.18181818	84	0.8
2	4/7/2017	male	men	40	11:13 PM	23:31	0.98	0.29	7:00 AM	7.78	6.63	89	0.82	85.2	0.3	23.2	46.6	0.18	194.5	11.184	4.554	5:56	18:17	12:21	0.04	18	66.18181818	2.3
2	4/8/2017	male	men	40	10:44 PM	22:47	0.949	0.303	7:16 AM	8.53	7.33	86.4	1.15	85.9	0.05	24.2	36.3	0.15	181.5	8.712	1.382	5:55	18:17	12:22	0.09	17	81.63636364	0.1
2	4/9/2017	male	men	40	11:11 PM	23:11	0.966	0.3	7:16 AM	8.08	6.92	86.3	1.1	85.6	0	29.5	38.1	0.26	191.5	9.144	2.224	5:54	18:17	12:23	0.15	11.81818182	70.54545455	0.2
3	4/11/2017	male	men	26	12:50 AM	1:01	1.042	0.346	8:18 AM	7.47	4.88	67	2.4	65.4	0.18	76	42.1	0.71	279.5	10.104	5.224	5:53	18:17	12:24	0.33	16.27272727	71	1
3	4/12/2017	male	men	26	11:22 PM	23:25	0.976	0.241	5:50 AM	6.47	5.4	84.8	0.97	83.5	0.05	26.6	41.5	0.19	156	9.96	4.56	5:52	18:17	12:25	0.44	15.63636364	82.45454545	1.6
3	4/13/2017	male	men	26	11:37 PM	23:40	0.986	0.273	6:33 AM	6.93	5.52	80.1	1.37	79.6	0.05	28.6	45.5	0.03	186.5	10.92	5.4	5:52	18:17	12:25	0.55	15.90909091	80.45454545	3.1
3	4/10/2017	male	men	25	10:01 PM	22:28	0.936	0.232	5:42 AM	7.68	6.03	85	1.07	78.5	0.45	19.6	29.2	0.66	121	7.008	0.708	5:54	18:17	12:23	0.24	16.27272727	71	1
4	4/11/2017	male	men	25	9:55 PM	22:12	0.925	0.191	4:46 AM	6.85	5.25	82.2	1.13	76.6	0.28	24	26.7	0.38	83.5	6.408	1.158	5:53	18:17	12:24	0.33	15.81818182	75.72727273	3.3
4	4/12/2017	male	men	25	9:54 PM	21:56	0.914	0.241	5:47 AM	7.88	6.72	85.6	1.13	85.2	0.03	21.2	30.4	7.01	111.5	7.296	0.576	5:52	18:17	12:25	0.44	15.63636364	82.45454545	1.6
4	4/13/2017	male	men	25	10:28 PM	22:32	0.939	0.245	5:53 AM	7.42	5.55	75.5	1.8	74.8	0.07	41.2	25.5	0.24	132.5	6.12	0.57	5:52	18:17	12:25	0.55	15.90909091	80.45454545	3.1
4	4/14/2017	male	men	25	10:34 PM	22:45	0.948	0.487	11:46 AM	13.2	10.07	77.8	2.87	76.3	0.18	39.9	44.8	10.14	313	10.752	0.052	5:51	18:18	12:27	0.66	16.18181818	84	0.8
4	4/9/2017	male	men	25	10:32 PM	22:56	0.956	0.286	6:54 AM	8.37	5.92	74.6	2.02	70.7	0.4	38.1	35.8	0.12	174	8.592	2.672	5:54	18:17	12:23	0.15	11.81818182	70.54545455	0.2
5	4/10/2017	male	men	23	11:36 PM	0:04	1.003	0.366	8:50 AM	9.23	7.05	80.9	1.67	76.4	0.47	27.3	32.6	0.24	265.5	7.824	0.324	5:54	18:17	12:23	0.24	16.27272727	71	1
5	4/11/2017	male	men	23	11:19 PM	23:21	0.973	0.401	9:42 AM	10.38	8.03	78.1	2.25	77.4	0.03	32	34.9	0.16	269.5	8.376	0.076	5:53	18:17	12:24	0.33	15.81818182	75.72727273	3.3
5	4/13/2017	male	men	23	12:30 AM	1:37	1.067	0.389	9:20 AM	8.83	6.53	84.7	1.18	74	1.12	23.8	31.1	0.17	328.5	7.464	0.934	5:52	18:17	12:25	0.55	15.63636364	82.45454545	1.6
5	4/14/2017	male	men	23	3:04 AM	3:09	1.131	0.348	8:22 AM	5.3	3.68	70.8	1.52	69.5	0.08	61.3	16.7	2.28	345	4.008	0.328	5:51	18:18	12:27	0.66	15.90909091	80.45454545	3.1
5	4/14/2017	male	men	23	11:12 PM	23:18	0.971	0.41	9:50 AM	10.63	7.8	74.1	2.73	73.4	0.1	32.3	33.9	0.35	274	8.136	0.336	5:51	18:18	12:27	0.66	16.18181818	84	0.8
5	4/7/2017	male	men	23	11:09 PM	23:10	0.965	0.405	9:43 AM	10.57	8.42	79.8	2.13	79.7	0.02	25.9	46.9	19.54	266.5	11.256	2.836	5:56	18:17	12:21	0.04	18	66.18181818	2.3
5	4/9/2017	male	men	23	1:52 AM	1:56	1.081	0.335	8:03 AM	6.18	4.9	80.3	1.2	79.2	0.07	29.3	23.8	0.16	299	5.712	0.812	5:54	18:17	12:23	0.15	17	81.63636364	0.1
5	4/9/2017	male	men	23	10:42 PM	0:57	1.04	0.425	10:15 AM	11.55	6.25	67.6	3	54.1	2.25	57.9	31.7	11.74	334.5	7.608	1.358	5:54	18:17	12:23	0.15	11.81818182	70.54545455	0.2
6	4/10/2017	male	men	37	12:13 AM	1:23	1.058	0.31	7:28 AM	7.25	4.17	68.9	1.88	57.5	1.17	58.7	24.4	2.12	264.5	5.856	1.686	5:54	18:17	12:23	0.24	11.81818182	70.54545455	0.2
6	4/11/2017	male	men	37	12:17 AM	0:19	1.013	0.323	8:00 AM	7.72	6.1	82.1	1.33	79	0.03	49.2	32.9	0.75	242	7.896	1.796	5:53	18:17	12:24	0.33	16.27272727	71	1
6	4/11/2017	male	men	37	10:11 PM	22:39	0.944	0.324	7:53 AM	9.7	4.88	53.6	4.23	50.3	0.47	77.3	23.9	0.67	192.5	5.736	0.856	5:53	18:17	12:24	0.33	15.81818182	75.72727273	3.3
6	4/12/2017	male	men	37	11:08 PM	23:25	0.976	0.303	7:31 AM	8.38	5.65	72	2.2	67.4	0.28	59.9	29.4	0.49	200.5	7.056	1.406	5:52	18:17	12:25	0.44	15.63636364	82.45454545	1.6
6	4/14/2017	male	men	37	12:50 AM	0:50	1.035	0.309	7:41 AM	6.85	4.5	68.4	2.08	65.7	0	63.2	20.7	1.34	247.5	4.968	0.468	5:51	18:18	12:27	0.66	15.90909091	80.45454545	3.1
6	4/14/2017	male	men	37	11:34 PM	23:44	0.989	0.309	7:25 AM	7.85	5.47	71.1	2.22	69.6	0.17	52	26.2	0.85	214.5	6.288	0.818	5:51	18:18	12:27	0.66	16.18181818	84	0.8
6	4/7/2017	male	men	37	10:38 PM	22:52	0.953	0.28	6:56 AM	8.3	6.03	76.9	1.82	72.7	0.23	49	37	0.84	167.5	8.88	2.58	5:56	18:17	12:21	0.04	18	66.18181818	2.3
6	4/8/2017	male	men	37	11:52 PM	23:53	0.995	0.251	6:07 AM	6.25	5.03	81.8	1.12	80.5	0.02	29.2	26.5	0.8	177.5	6.36	1.06	5:55	18:17	12:22	0.09	17	81.63636364	0.1
7	4/10/2017	male	men	37	9:55 PM	22:00	0.917	0.254	6:08 AM	8.22	5.93	73.3	2.17	72.2	0.08	46.7	28.5	0	123	6.84	0.91	5:54	18:17	12:23	0.24	16.27272727	71	1
7	4/11/2017	male	men	37	9:33 PM	21:36	0.9	0.22	5:33 AM	8	5.98	77.9	1.7	74.8	0.05	28.1	26	0.12	86.5	6.24	0.26	5:53	18:17	12:24	0.33	15.81818182	75.72727273	3.3
7	4/12/2017	male	men	37	9:21 PM	21:27	0.894	0.219	5:17 AM	7.93	5.98	76.5	1.83	75.4	0.1	46.3	35	0.25	81.5	8.4	2.42	5:52	18:17	12:25	0.44	15.63636364	82.45454545	1.6
7	4/13/2017	male	men	37	9:51 PM	21:53	0.912	0.282	6:55 AM	9.07	6.97	78.4	1.92	76.8	0.03	34.6	32.9	0	139.5	7.896	0.926	5:52	18:17	12:25	0.55	15.90909091	80.45454545	3.1
7	4/14/2017	male	men	37	8:43 PM	20:58	0.874	0.234	5:39 AM	8.93	6.9	79.8	1.75	77.2	0.25	37	37.8	0.16	77.5	9.072	2.172	5:51	18:18	12:27	0.66	16.18181818	84	0.8
7	4/7/2017	male	men	37	9:21 PM	21:21	0.89	0.23	5:32 AM	8.18	6.2	75.9	1.97	75.8	0	40.4	39.2	0	86	9.408	3.208	5:56	18:17	12:21	0.04	18	66.18181818	2.3
7	4/8/2017	male	men	37	10:13 PM	22:23	0.933	0.216	5:13 AM	7	5.13	75.5	1.67	73.3	0.17	43.1	23.5	0	107	5.64	0.51	5:55	18:17	12:22	0.09	17	81.63636364	0.1
7	4/9/2017	male	men	37	9:46 PM	21:47	0.908	0.228	5:28 AM	7.7	5.7	74.2	1.98	74	0.02	32.6	28.8	0	97.5	6.912	1.212	5:54	18:17	12:23	0.15	11.81818182	70.54545455	0.2
8	4/10/2017	male	men	45	12:42 AM	0:49	1.034	0.238	5:44 AM	5.03	4.33	88.7	0.55	86.1	0.12	27.7	23.2	0.62	195.5	5.568	1.238	5:54	18:17	12:23	0.24	11.81818182	70.54545455	0.2
8	4/10/2017	male	men	45	11:22 PM	23:24	0.975	0.247	6:08 AM	6.77	5.47	83.9	1.05	80.8	0.03	21.5	27	2.63	159.5	6.48	1.01	5:54	18:17	12:23	0.24	16.27272727	71	1
8	4/11/2017	male	men	45	11:55 PM	0:02	1.001	0.219	5:20 AM	5.42	4.07	77.7	1.17	75.1	0.12	43.5	25.9	0	159	6.216	1.516	5:53	18:17	12:24	0.33	15.81818182	75.72727273	3.3
8	4/8/2017	male	men	45	1:17 AM	1:23	1.058	0.267	6:25 AM	5.13	4.73	94	0.3	92.2	0.1	21.3	32.9	2.58	234	7.896	3.166	5:55	18:17	12:22	0.09	18	66.18181818	2.3
8	4/9/2017	male	men	45	12:08 AM	0:12	1.008	0.247	5:56 AM	5.8	4.87	84.9	0.87	83.9	0.07	33.6	25.5	2.05	184	6.12	1.25	5:54	18:17	12:23	0.15	17	81.63636364	0.1
9	4/10/2017	male	men	27	10:09 PM	22:50	0.951	0.302	7:17 AM	9.13	6.45	76.6	1.97	70.6	0.68	39.9	38.6	0.63	182.5	9.264	2.814	5:54	18:17	12:23	0.24	16.27272727	71	1
9	4/11/2017	male	men	27	9:24 PM	22:15	0.927	0.294	7:11 AM	9.78	6.83	77.7	1.97	69.8	0.85	45.4	30.3	0	159	7.272	0.442	5:53	18:17	12:24	0.33	15.81818182	75.72727273	3.3
9	4/12/2017	male	men	27	11:12 PM	23:13	0.967	0.303	7:18 AM	8.1	6.45	80.1	1.6	79.6	0.02	27.6	29.9	0.24	194.5	7.176	0.726	5:52	18:17	12:25	0.44	15.63636364	82.45454545	1.6
9	4/13/2017	male	men	27	11:32 PM	23:35	0.983	0.284	7:15 AM	7.72	6.07	83.9	1.17	78.6	0.05	34.4	27.7	0.01	192	6.648	-0.052	5:52	18:17	12:25	0.55	15.90909091	80.45454545	3.1
9	4/14/2017	male	men	27	10:46 PM	22:47	0.949	0.269	6:30 AM	7.73	6.07	79	1.62	78.4	0.02	38.8	36.6	0.06	157.5	8.784	2.084	5:51	18:18	12:27	0.66	16.18181818	84	0.8
10	4/10/2017	male	men	45	9:50 PM	21:53	0.912	0.165	4:09 AM	6.32	4.88	80.3	1.2	77.3	0.05	47.2	34.5	0	55.5	8.28	3.4	5:54	18:17	12:23	0.24	16.27272727	71	1
10	4/11/2017	male	men	45	10:50 PM	22:50	0.951	0.175	4:12 AM	5.37	4.08	76.1	1.28	76.1	0	37	45.7	0.97	91	10.968	6.168	5:53	18:17	12:24	0.33	15.81818182	75.72727273	3.3
10	4/5/2017	male	men	45	9:35 PM	21:36	0.9	0.213	5:09 AM	7.57	5.68	75.6	1.83	75.1	0.02	43.3	35	0.56	81.5	8.4	2.72	5:57	18:17	12:20	0	18.81818182	75.72727273	0.1
10	4/6/2017	male	men	45	10:03 PM	22:12	0.925	0.188	4:31 AM	6.47	4.48	71	1.83	69.3	0.15	44.4	21.4	0.23	81.5	5.136	0.656	5:56	18:17	12:21	0.01	18	75	0.1
10	4/7/2017	male	men	45	9:17 PM	21:24	0.892	0.214	5:16 AM	7.98	5.5	71.1	2.23	68.9	0.12	40.2	39	0.63	76	9.36	3.86	5:56	18:17	12:21	0.04	18	66.18181818	2.3
10	4/8/2017	male	men	45	9:56 PM	21:57	0.915	0.138	3:22 AM	5.43	4.72	87.9	0.65	86.8	0.02	25.9	58.5	0	38	14.04	9.32	5:55	18:17	12:22	0.09	17	81.63636364	0.1
10	4/9/2017	male	men	45	8:14 PM	20:27	0.852	0.18	4:27 AM	8.22	6.2	78.8	1.67	75.5	0.22	39.8	59.6	0.28	23	14.304	8.104	5:54	18:17	12:23	0.15	11.81818182	70.54545455	0.2
11	4/3/2017	male	men	24	10:48 PM	22:52	0.953	0.294	7:05 AM	8.28	6.38	77.8	1.82	77.1	0.07	30.8	39	0.35	178	9.36	2.98	5:58	18:16	12:18	0.04	13.63636364	61.63636364	0
11	4/4/2017	male	men	24	9:06 PM	21:06	0.879	0.299	7:11 AM	10.08	8.15	80.8	1.93	80.8	0	28.4	45.8	2.01	128.5	10.992	2.842	5:58	18:16	12:18	0.01	15.54545455	79.36363636	0
11	4/5/2017	male	men	24	10:31 PM	22:34	0.94	0.45	10:55 AM	12.4	8.52	69.6	3.72	68.7	0.05	43.3	45.5	65.75	281	10.92	2.4	5:57	18:17	12:20	0	18.81818182	75.72727273	0.1
11	4/6/2017	male	men	24	9:13 PM	21:21	0.89	0.259	6:16 AM	9.05	7.47	84.2	1.4	82.5	0.13	18.5	34.8	0.76	107	8.352	0.882	5:56	18:17	12:21	0.01	18	75	0.1
11	4/7/2017	male	men	24	10:45 PM	22:47	0.949	0.249	6:03 AM	7.3	5.88	81.7	1.32	80.6	0.03	20.8	36.8	0.06	143	8.832	2.952	5:56	18:17	12:21	0.04	18	66.18181818	2.3
11	4/8/2017	male	men	24	9:29 PM	21:41	0.903	0.279	6:42 AM	9.22	7.23	80.2	1.78	78.5	0.2	35.8	50.2	0.05	131.5	12.048	4.818	5:55	18:17	12:22	0.09	17	81.63636364	0.1
11	4/9/2017	male	men	24	9:06 PM	21:12	0.883	0.307	7:26 AM	10.33	7.92	77.9	2.25	76.6	0.1	38.8	49.7	1.68	137	11.928	4.008	5:54	18:17	12:23	0.15	11.81818182	70.54545455	0.2
12	4/11/2017	male	men	27	11:37 PM	0:08	1.006	0.236	5:41 AM	6.07	3.97	71.7	1.57	65.4	0.52	44	25.3	0.05	174	6.072	2.102	5:53	18:17	12:24	0.33	15.81818182	75.72727273	3.3
12	4/12/2017	male	men	27	10:57 PM	23:04	0.961	0.5	12:01 PM	13.07	10.82	83.6	2.12	82.8	0.12	32.1	56.1	0.29	332	13.464	2.644	5:52	18:17	12:25	0.44	15.63636364	82.45454545	1.6
12	4/14/2017	male	men	27	12:24 AM	0:27	1.019	0.347	8:20 AM	7.93	7.12	90.5	0.75	89.7	0.05	32.2	44.9	0.01	263	10.776	3.656	5:51	18:18	12:27	0.66	15.90909091	80.45454545	3.1
12	4/15/2017	male	men	27	12:39 AM	0:46	1.032	0.349	8:23 AM	7.73	6.83	89.7	0.78	88.4	0.12	27.6	42.9	0.01	274.5	10.296	3.466	5:51	18:18	12:27	0.77	16.18181818	84	0.8
13	4/10/2017	male	men	21	10:42 PM	22:49	0.951	0.211	5:04 AM	6.37	5.27	84.3	0.98	82.7	0.12	15.3	30.5	0	116.5	7.32	2.05	5:54	18:17	12:23	0.24	16.27272727	71	1
13	4/11/2017	male	men	21	9:39 PM	21:45	0.906	0.241	5:57 AM	8.3	6.72	83.6	1.32	80.9	0.1	17.9	28.9	0	106	6.936	0.216	5:53	18:17	12:24	0.33	15.81818182	75.72727273	3.3
13	4/12/2017	male	men	21	9:21 PM	21:21	0.89	0.247	5:59 AM	8.63	7.43	86.6	1.15	86.1	0	23.2	31	0	98.5	7.44	0.01	5:52	18:17	12:25	0.44	15.63636364	82.45454545	1.6
13	4/13/2017	male	men	21	11:30 PM	23:35	0.983	0.268	6:29 AM	6.98	5.83	85.2	1.02	83.5	0.08	36.8	25.9	0	180.5	6.216	0.386	5:52	18:17	12:25	0.55	15.90909091	80.45454545	3.1
13	4/14/2017	male	men	21	10:06 PM	22:49	0.951	0.278	6:44 AM	8.63	6.05	76.9	1.82	70.1	0.72	46.3	34.1	0	165	8.184	1.684	5:51	18:18	12:27	0.66	16.18181818	84	0.8
14	4/11/2017	male	men	18	9:02 PM	21:11	0.883	0.279	6:43 AM	9.68	8.22	7:12	1.3	84.9	0.15	24	52.8	0	116.5	12.672	4.452	5:53	18:17	12:24	0.33	15.81818182	75.72727273	3.3
14	4/12/2017	male	men	18	10:24 PM	22:50	0.951	0.496	12:01 PM	13.62	10.57	21:36	2.5	77.6	0.43	39.7	54.2	0	322	13.008	2.438	5:52	18:17	12:25	0.44	15.63636364	82.45454545	1.6
14	4/13/2017	male	men	18	11:29 PM	23:52	0.994	0.293	7:05 AM	7.6	6.07	16:48	1.1	79.8	0.38	26.1	32	0	207	7.68	0.98	5:52	18:17	12:25	0.55	15.90909091	80.45454545	3.1
15	3/28/2017	female	menopausal	55	8:55 PM	20:58	0.874	0.177	4:17 AM	7.37	6.88	94.5	0.4	93.4	0.05	5.3	42.8	1	36.5	10.272	3.392	6:03	18:16	12:13	0.49	10.18181818	91.36363636	0
15	3/29/2017	female	menopausal	55	9:01 PM	21:14	0.885	0.19	4:40 AM	7.65	6.9	94.1	0.43	90.2	0.22	14.6	31.9	0	54	7.656	0.756	6:02	18:16	12:14	0.4	16.63636364	80.72727273	0.1
15	3/30/2017	female	menopausal	55	8:56 PM	20:57	0.873	0.221	5:22 AM	8.43	7.82	93.6	0.53	92.7	0.02	10.3	33.6	0.44	67.5	8.064	0.244	6:01	18:16	12:15	0.31	15.18181818	74	0
15	3/31/2017	female	menopausal	55	9:38 PM	21:39	0.902	0.208	5:07 AM	7.48	6.77	92.3	0.57	90.4	0.02	22	31.5	1.26	79	7.56	0.79	6:00	18:16	12:16	0.22	11.36363636	88.36363636	0.1
15	4/1/2017	female	menopausal	55	8:50 PM	20:51	0.869	0.244	5:55 AM	9.08	8.15	90.6	0.85	89.7	0.02	27.2	40.4	0.38	81	9.696	1.546	6:00	18:16	12:16	0.15	16.54545455	91.81818182	0.3
15	4/2/2017	female	menopausal	55	8:56 PM	20:57	0.873	0.203	4:53 AM	7.95	7.43	93.7	0.5	93.5	0.02	8.2	36.1	0.02	55	8.664	1.234	5:59	18:16	12:17	0.09	11.81818182	82.36363636	0
15	4/3/2017	female	menopausal	55	9:37 PM	21:37	0.901	0.205	4:57 AM	7.33	6.87	94.1	0.43	93.6	0	5.3	32.2	0.1	76	7.728	0.858	5:58	18:16	12:18	0.04	13.63636364	61.63636364	0
15	4/4/2017	female	menopausal	55	8:55 PM	20:56	0.872	0.188	4:36 AM	7.68	6.97	92.1	0.6	90.7	0.02	19.3	31.4	0.05	43	7.536	0.566	5:58	18:16	12:18	0.01	15.54545455	79.36363636	0
16	3/28/2017	female	menopausal	46	11:38 PM	23:41	0.987	0.247	5:57 AM	6.32	5.72	91.5	0.53	90.5	0.05	13.5	37.8	0	168.5	9.072	3.352	6:03	18:16	12:13	0.49	10.18181818	91.36363636	0
16	3/29/2017	female	menopausal	46	10:53 PM	23:07	0.963	0.228	5:30 AM	6.62	5.57	87.7	0.78	84.1	0.23	16.9	29.1	0	137.5	6.984	1.414	6:02	18:16	12:14	0.4	16.63636364	80.72727273	0.1
16	3/30/2017	female	menopausal	46	10:54 PM	22:54	0.954	0.233	5:36 AM	6.7	5.8	86.6	0.9	86.6	0	15.6	27.4	0	135	6.576	0.776	6:01	18:16	12:15	0.31	15.18181818	74	0
16	3/31/2017	female	menopausal	46	10:45 PM	22:55	0.955	0.235	5:41 AM	6.93	5.75	85.4	0.98	82.9	0.17	17.5	26.9	0.6	137	6.456	0.706	6:00	18:16	12:16	0.22	11.36363636	88.36363636	0.1
16	4/1/2017	female	menopausal	46	10:52 PM	23:01	0.959	0.246	5:57 AM	7.08	6.12	88.9	0.77	86.4	0.15	12.9	30	0.94	147.5	7.2	1.08	6:00	18:16	12:16	0.15	16.54545455	91.81818182	0.3
16	4/3/2017	female	menopausal	46	12:32 AM	0:35	1.024	0.253	6:07 AM	5.58	4.43	80.6	1.07	79.4	0.05	33.2	20.6	6.05	200	4.944	0.514	5:58	18:16	12:18	0.04	11.81818182	82.36363636	0
16	4/3/2017	female	menopausal	46	11:17 PM	23:21	0.973	0.233	5:36 AM	6.32	5.47	87.5	0.78	86.5	0.07	26.6	25.4	0.04	148.5	6.096	0.626	5:58	18:16	12:18	0.04	13.63636364	61.63636364	0
16	4/4/2017	female	menopausal	46	11:10 PM	23:10	0.965	0.231	5:37 AM	6.45	5.62	88	0.77	87.1	0	16.4	31.6	6.18	141.5	7.584	1.964	5:58	18:16	12:18	0.01	15.54545455	79.36363636	0
17	3/28/2017	female	menopausal	59	10:01 PM	22:03	0.919	0.307	7:23 AM	9.37	8.55	91.8	0.77	91.3	0.03	13.1	50.5	0	162.5	12.12	3.57	6:03	18:16	12:13	0.49	10.18181818	91.36363636	0
17	3/29/2017	female	menopausal	59	10:05 PM	22:10	0.924	0.294	7:06 AM	9.02	7.95	89.3	0.95	88.2	0.08	21.2	58.4	0.01	157	14.016	6.066	6:02	18:16	12:14	0.4	16.63636364	80.72727273	0.1
17	3/30/2017	female	menopausal	59	9:57 PM	22:06	0.921	0.289	7:00 AM	9.05	8.07	91.3	0.77	89.1	0.15	25.4	59	0	151	14.16	5.46	6:01	18:16	12:15	0.31	15.18181818	74	0
17	3/31/2017	female	menopausal	59	10:06 PM	22:12	0.925	0.299	7:15 AM	9.15	8.22	91.6	0.75	89.8	0.1	14.6	64	0	161	15.36	7.14	6:00	18:16	12:16	0.22	11.36363636	88.36363636	0.1
17	4/1/2017	female	menopausal	59	9:24 PM	21:24	0.892	0.3	7:18 AM	9.9	8.68	88.6	1.12	87.7	0	18.3	51.5	0	138	12.36	3.68	6:00	18:16	12:16	0.15	16.54545455	91.81818182	0.3
17	4/2/2017	female	menopausal	59	9:32 PM	21:35	0.899	0.335	8:03 AM	10.52	9.02	86.1	1.45	85.7	0.05	14.3	71.9	5.68	169	17.256	8.056	5:59	18:16	12:17	0.09	11.81818182	82.36363636	0
17	4/3/2017	female	menopausal	59	10:59 PM	23:16	0.969	0.255	6:12 AM	7.22	6.35	92.7	0.5	88	0.28	14.9	61.5	0	161.5	14.76	8.41	5:58	18:16	12:18	0.04	13.63636364	61.63636364	0
17	4/4/2017	female	menopausal	59	10:48 PM	22:49	0.951	0.298	7:20 AM	8.53	7.72	92.6	0.62	90.4	0.02	7.8	73.3	0	179	17.592	9.872	5:58	18:16	12:18	0.01	15.54545455	79.36363636	0
17	4/5/2017	female	menopausal	59	9:48 PM	21:51	0.91	0.276	6:41 AM	8.88	7.75	88.4	1.02	87.2	0.05	35.1	80.7	0	134	19.368	11.618	5:57	18:17	12:20	0	18.81818182	75.72727273	0.1
18	3/21/2017	female	menopausal	48	9:11 PM	21:21	0.89	0.221	5:19 AM	8.13	6.82	85.7	1.13	83.8	0.17	28.8	33.7	0.76	79.5	8.088	1.268	6:07	18:15	12:08	1	17.09090909	88.18181818	6.5
18	3/22/2017	female	menopausal	48	8:36 PM	20:37	0.859	0.234	5:45 AM	9.15	7.9	87.8	1.1	86.3	0.02	27.6	36	0.14	67	8.64	0.74	6:07	18:15	12:08	0.98	15.27272727	85.09090909	0.7
18	3/25/2017	female	menopausal	48	9:57 PM	22:00	0.917	0.277	6:41 AM	8.73	7.28	84.2	1.37	83.4	0.05	27.4	51.2	0.47	139.5	12.288	5.008	6:05	18:16	12:11	0.78	11.09090909	79	0.1
18	3/26/2017	female	menopausal	48	9:49 PM	21:49	0.909	0.262	6:22 AM	8.55	7.3	86.2	1.17	85.4	0	27.8	74.6	0.23	123	17.904	10.604	6:04	18:16	12:12	0.69	16	78	0
18	3/27/2017	female	menopausal	48	10:31 PM	22:34	0.94	0.411	9:53 AM	11.37	10.07	89.1	1.23	88.6	0.05	33.3	50.1	0.94	253	12.024	1.324	6:03	18:16	12:13	0.59	14.09090909	78	0.1
18	3/28/2017	female	menopausal	48	9:00 PM	21:15	0.885	0.248	6:03 AM	9.05	6.73	77.4	1.97	74.4	0.25	35.1	48.2	1.16	96	11.568	4.838	6:03	18:16	12:13	0.49	10.18181818	91.36363636	0
18	3/29/2017	female	menopausal	48	8:52 PM	21:39	0.902	0.258	6:12 AM	9.33	7.23	84.6	1.32	77.5	0.78	22.8	53.8	0.81	115.5	12.912	5.682	6:02	18:16	12:14	0.4	16.63636364	80.72727273	0.1
18	3/31/2017	female	menopausal	48	9:04 PM	21:11	0.883	0.239	5:46 AM	8.7	6.2	72.5	2.35	71.3	0.12	58.1	41	0.32	87.5	9.84	3.64	6:00	18:16	12:16	0.22	11.36363636	88.36363636	0.1
18	4/1/2017	female	menopausal	48	9:14 PM	21:23	0.891	0.273	6:34 AM	9.33	7.43	81.1	1.73	79.6	0.15	28.8	55.4	0.1	118	13.296	5.866	6:00	18:16	12:16	0.15	16.54545455	91.81818182	0.3
19	3/21/2017	female	menopausal	53	10:13 PM	22:22	0.932	0.248	5:59 AM	7.77	6.65	87.7	0.93	85.6	0.15	18.8	37.3	0	129.5	8.952	2.302	6:07	18:15	12:08	1	17.09090909	88.18181818	6.5
19	3/22/2017	female	menopausal	53	10:49 PM	22:54	0.954	0.239	5:46 AM	6.95	6.13	89.8	0.7	88.2	0.08	31.2	30.3	0.01	139	7.272	1.142	6:07	18:15	12:08	0.98	15.27272727	85.09090909	0.7
19	3/23/2017	female	menopausal	53	10:55 PM	22:56	0.956	0.252	6:05 AM	7.17	5.72	80.3	1.4	79.8	0.02	33.1	45.3	0.16	149.5	10.872	5.152	6:06	18:15	12:09	0.93	9.454545455	81.90909091	0
19	3/24/2017	female	menopausal	53	9:27 PM	21:38	0.901	0.238	5:46 AM	8.32	7.07	87.4	1.02	85	0.18	14.1	36.5	0.02	100.5	8.76	1.06	6:05	18:15	12:10	0.86	15.27272727	80.18181818	0
19	3/25/2017	female	menopausal	53	9:22 PM	21:23	0.891	0.285	6:51 AM	9.48	7.95	84.1	1.5	83.8	0.02	16.3	46.8	2.16	126.5	11.232	3.282	6:05	18:16	12:11	0.78	11.09090909	79	0.1
19	3/26/2017	female	menopausal	53	9:42 PM	21:59	0.916	0.244	5:52 AM	8.17	6.77	86	1.1	82.9	0.28	29.1	43.3	0.23	115	10.392	3.622	6:04	18:16	12:12	0.69	16	78	0
19	3/27/2017	female	menopausal	53	10:10 PM	22:12	0.925	0.201	4:54 AM	6.73	5.67	85.6	0.95	84.2	0.03	17.1	32.6	0.01	90.5	7.824	2.154	6:03	18:16	12:13	0.59	14.09090909	78	0.1
19	3/28/2017	female	menopausal	53	9:37 PM	21:48	0.908	0.242	5:50 AM	8.22	7.13	89	0.88	86.8	0.18	22.3	48.5	0.01	108.5	11.64	4.51	6:03	18:16	12:13	0.49	10.18181818	91.36363636	0
19	3/29/2017	female	menopausal	53	10:28 PM	22:51	0.952	0.26	6:17 AM	7.82	6.4	86.7	0.98	81.9	0.38	26.7	39	0.01	152.5	9.36	2.96	6:02	18:16	12:14	0.4	16.63636364	80.72727273	0.1
19	3/30/2017	female	menopausal	53	8:47 PM	20:51	0.869	0.277	6:41 AM	9.9	8.25	84.2	1.55	83.3	0.07	22.6	39	0.34	105	9.36	1.11	6:01	18:16	12:15	0.31	15.18181818	74	0
19	3/31/2017	female	menopausal	53	11:09 PM	23:09	0.965	0.265	6:38 AM	7.48	6.28	87.1	0.93	84	0	23.5	35.6	0	165.5	8.544	2.264	6:00	18:16	12:16	0.22	11.36363636	88.36363636	0.1
19	4/2/2017	female	menopausal	53	10:06 PM	22:26	0.935	0.281	6:49 AM	8.72	7.43	89.6	0.87	85.3	0.33	16.3	48.3	0.02	155	11.592	4.162	5:59	18:16	12:17	0.09	11.81818182	82.36363636	0
19	4/3/2017	female	menopausal	53	9:49 PM	22:30	0.938	0.174	4:13 AM	6.4	4.95	87.4	0.72	77.3	0.68	36.6	24.8	0	80	5.952	1.002	5:58	18:16	12:18	0.04	13.63636364	61.63636364	0
19	4/4/2017	female	menopausal	53	10:17 PM	22:21	0.931	0.21	5:07 AM	6.83	5.85	87.3	0.85	85.6	0.07	32.9	47.2	0	102	11.328	5.478	5:58	18:16	12:18	0.01	15.54545455	79.36363636	0
20	3/21/2017	female	menopausal	58	11:55 PM	23:55	0.997	0.251	6:02 AM	6.12	5.35	87.7	0.75	87.5	0	37.3	29.7	0	178	7.128	1.778	6:07	18:15	12:08	1	17.09090909	88.18181818	6.5
20	3/22/2017	female	menopausal	58	11:10 PM	23:12	0.967	0.292	7:01 AM	7.85	7.2	92.1	0.62	91.7	0.03	11	37	0.01	186.5	8.88	1.68	6:07	18:15	12:08	0.98	15.27272727	85.09090909	0.7
20	3/24/2017	female	menopausal	58	11:58 PM	23:59	0.999	0.292	7:03 AM	7.08	6.03	85.8	1	85.2	0.02	42.2	29.7	0.02	210	7.128	0.828	6:05	18:15	12:10	0.86	15.27272727	80.18181818	0
20	3/25/2017	female	menopausal	58	11:00 PM	23:02	0.96	0.284	6:50 AM	7.83	6.97	89.5	0.82	88.9	0.03	24.2	35.2	0	175.5	8.448	1.478	6:05	18:16	12:11	0.78	11.09090909	79	0.1
20	3/26/2017	female	menopausal	58	10:20 PM	22:21	0.931	0.244	5:52 AM	7.53	6.47	86	1.05	85.8	0.02	31.3	30.6	0	126.5	7.344	0.874	6:04	18:16	12:12	0.69	16	78	0
20	3/28/2017	female	menopausal	58	11:03 PM	23:04	0.961	0.29	6:59 AM	7.93	6.87	86.9	1.03	86.6	0.02	36.9	44.7	0.02	181	10.728	3.858	6:03	18:16	12:13	0.49	10.18181818	91.36363636	0
20	3/29/2017	female	menopausal	58	11:06 PM	23:08	0.964	0.272	6:34 AM	7.47	5.78	78.3	1.6	77.5	0.03	43.7	27.1	0.02	169.5	6.504	0.724	6:02	18:16	12:14	0.4	16.63636364	80.72727273	0.1
20	3/31/2017	female	menopausal	58	10:49 PM	22:50	0.951	0.242	5:55 AM	7.1	5.7	81.6	1.28	80.3	0.02	38.9	31.5	0.2	139.5	7.56	1.86	6:00	18:16	12:16	0.22	11.36363636	88.36363636	0.1
20	4/1/2017	female	menopausal	58	9:56 PM	21:56	0.914	0.256	6:13 AM	8.28	7.13	86.8	1.08	86.1	0	21.2	33.6	0	122.5	8.064	0.934	6:00	18:16	12:16	0.15	16.54545455	91.81818182	0.3
20	4/2/2017	female	menopausal	58	9:55 PM	22:08	0.922	0.285	6:56 AM	9.02	7.25	83.2	1.47	80.4	0.22	36.4	35.7	0	149.5	8.568	1.318	5:59	18:16	12:17	0.09	11.81818182	82.36363636	0
20	4/4/2017	female	menopausal	58	11:43 PM	23:45	0.99	0.277	6:42 AM	6.98	5.67	82.1	1.23	81.1	0.03	27.5	37.1	0.03	192	8.904	3.234	5:58	18:16	12:18	0.01	15.54545455	79.36363636	0
21	3/10/2017	female	menopausal	55	9:41 PM	21:46	0.907	0.259	6:19 AM	8.63	7.38	87.4	1.07	85.5	0.08	35.1	35.3	0	119.5	8.472	1.092	6:15	18:14	11:59	0.12	15.63636364	84.09090909	0.1
21	3/11/2017	female	menopausal	55	9:48 PM	22:06	0.921	0.283	6:49 AM	9.02	6.58	75.8	2.1	73	0.3	42.8	33.8	0.08	146.5	8.112	1.532	6:14	18:14	12:00	0.19	15.36363636	91	5
21	3/12/2017	female	menopausal	55	8:36 PM	20:50	0.868	0.226	5:27 AM	8.85	6.27	73	2.32	70.8	0.23	51.4	30.4	0.37	67.5	7.296	1.026	6:14	18:14	12:00	0.28	16.54545455	88.09090909	0.8
21	3/13/2017	female	menopausal	55	9:27 PM	21:32	0.897	0.266	6:23 AM	8.93	6.98	78.9	1.87	78.2	0.08	41.8	38.3	0.4	117.5	9.192	2.212	6:13	18:14	12:01	0.38	15.72727273	85.18181818	0.3
21	3/14/2017	female	menopausal	55	8:39 PM	20:39	0.86	0.25	6:08 AM	9.48	7.67	82	1.68	80.8	0	37.4	33.3	0.29	79.5	7.992	0.322	6:12	18:14	12:02	0.48	16.18181818	83.81818182	0.9
21	3/15/2017	female	menopausal	55	8:30 PM	23:49	0.992	0.25	6:03 AM	9.55	4.28	69.3	1.9	44.9	3.32	68.5	26.7	0.07	174.5	6.408	2.128	6:11	18:15	12:04	0.59	15.90909091	86.36363636	2
21	3/16/2017	female	menopausal	55	7:57 PM	21:00	0.875	0.267	6:31 AM	10.57	5.93	63.1	3.47	56.2	1.05	68.6	27.1	0.04	102	6.504	0.574	6:11	18:15	12:04	0.7	14.72727273	82.90909091	1.8
21	3/17/2017	female	menopausal	55	8:22 PM	20:23	0.849	0.222	5:19 AM	8.95	7.9	88.4	1.03	88.3	0.02	24.3	37.6	0	51	9.024	1.124	6:10	18:15	12:05	0.8	14.45454545	81.18181818	2
21	3/18/2017	female	menopausal	55	8:10 PM	20:14	0.843	0.249	6:11 AM	10.02	7.18	73.8	2.55	71.7	0.07	43.9	32.5	0.03	66	7.8	0.62	6:09	18:15	12:06	0.89	15.72727273	83.36363636	0.2
21	3/19/2017	female	menopausal	55	6:55 PM	18:57	0.79	0.272	6:38 AM	11.72	8.5	73.5	3.07	72.5	0.03	46.1	45.2	0	44	10.848	2.348	6:09	18:15	12:06	0.95	15	79.45454545	1
22	3/12/2017	female	menopausal	46	11:50 PM	23:53	0.995	0.381	9:12 AM	9.37	7.73	83.5	1.53	82.6	0.05	28.7	48.6	0.22	271	11.664	3.934	6:14	18:14	12:00	0.28	16.54545455	88.09090909	0.8
22	3/15/2017	female	menopausal	46	10:37 PM	23:16	0.969	0.275	6:43 AM	8.1	6.15	83.9	1.18	75.9	0.65	24.5	36.5	0.03	176	8.76	2.61	6:11	18:15	12:04	0.59	15.90909091	86.36363636	2
22	3/16/2017	female	menopausal	46	11:23 PM	23:27	0.977	0.311	7:49 AM	8.43	6.32	78.8	1.7	74.9	0.07	23.9	33.4	0.06	207.5	8.016	1.696	6:11	18:15	12:04	0.7	14.72727273	82.90909091	1.8
22	3/17/2017	female	menopausal	46	10:34 PM	22:55	0.955	0.263	6:30 AM	7.93	5.97	80.8	1.42	75.2	0.35	21.1	39.6	0.21	156.5	9.504	3.534	6:10	18:15	12:05	0.8	14.45454545	81.18181818	2
22	3/18/2017	female	menopausal	46	9:51 PM	21:51	0.91	0.294	7:15 AM	9.4	7.98	86.6	1.23	84.9	0	22.8	49.9	0.9	147.5	11.976	3.996	6:09	18:15	12:06	0.89	15.72727273	83.36363636	0.2
22	3/19/2017	female	menopausal	46	10:40 PM	22:45	0.948	0.301	7:28 AM	8.8	6.7	79	1.78	76.1	0.08	23.6	63.5	0.06	179.5	15.24	8.54	6:09	18:15	12:06	0.95	15	79.45454545	1
22	3/20/2017	female	menopausal	46	11:01 PM	23:12	0.967	0.312	7:45 AM	8.73	6.23	75.3	2.05	71.4	0.18	38.5	31.7	0.32	200.5	7.608	1.378	6:08	18:15	12:07	0.99	16.45454545	86.36363636	0.4
22	3/21/2017	female	menopausal	46	11:33 PM	23:35	0.983	0.265	7:28 AM	7.92	5.38	79.4	1.4	68	0.03	39.5	31	0.06	178.5	7.44	2.06	6:07	18:15	12:08	1	17.09090909	88.18181818	6.5
22	3/22/2017	female	menopausal	46	10:23 PM	22:42	0.946	0.278	6:48 AM	8.42	6.78	85	1.2	80.6	0.32	16.5	32.7	0.23	161.5	7.848	1.068	6:07	18:15	12:08	0.98	15.27272727	85.09090909	0.7
22	3/25/2017	female	menopausal	46	12:14 AM	0:15	1.01	0.258	6:14 AM	6	5.57	93.6	0.38	92.8	0.02	30	75.4	0	193.5	18.096	12.526	6:05	18:16	12:11	0.78	15.27272727	80.18181818	0
23	3/12/2017	female	menopausal	47	10:09 PM	22:20	0.931	0.298	7:09 AM	9	7.07	80.2	1.75	78.5	0.18	32.1	45.2	0.25	164.5	10.848	3.148	6:14	18:14	12:00	0.28	16.54545455	88.09090909	0.8
23	3/13/2017	female	menopausal	47	10:25 PM	22:43	0.947	0.296	7:13 AM	8.8	7.13	85.1	1.25	81.1	0.3	20.9	37.2	0.07	174.5	8.928	1.798	6:13	18:14	12:01	0.38	15.72727273	85.18181818	0.3
23	3/14/2017	female	menopausal	47	9:07 PM	21:28	0.894	0.286	6:57 AM	9.83	7.8	83	1.6	79.3	0.35	39.6	37.2	0.67	130	8.928	1.128	6:12	18:14	12:02	0.48	16.18181818	83.81818182	0.9
23	3/15/2017	female	menopausal	47	9:29 PM	21:42	0.904	0.299	7:27 AM	9.97	7.62	80.3	1.87	76.4	0.22	42.2	34.5	0.61	146.5	8.28	0.66	6:11	18:15	12:04	0.59	15.90909091	86.36363636	2
23	3/16/2017	female	menopausal	47	10:40 PM	22:57	0.956	0.308	7:28 AM	8.8	7.38	87.4	1.07	83.9	0.28	23.7	35.5	0	190.5	8.52	1.14	6:11	18:15	12:04	0.7	14.72727273	82.90909091	1.8
23	3/17/2017	female	menopausal	47	10:32 PM	22:52	0.953	0.31	7:29 AM	8.95	7.23	84.3	1.35	80.8	0.33	27.1	36.8	0.08	189.5	8.832	1.602	6:10	18:15	12:05	0.8	14.45454545	81.18181818	2
23	3/18/2017	female	menopausal	47	10:40 PM	22:42	0.946	0.299	7:14 AM	8.57	7.6	89.6	0.88	88.7	0.03	17.1	47.6	0.06	176.5	11.424	3.824	6:09	18:15	12:06	0.89	15.72727273	83.36363636	0.2
23	3/19/2017	female	menopausal	47	9:34 PM	21:51	0.91	0.301	7:26 AM	9.87	8.05	85.9	1.32	81.6	0.28	24	40.5	0	152	9.72	1.22	6:09	18:15	12:06	0.95	15	79.45454545	1
23	3/20/2017	female	menopausal	47	10:01 PM	22:02	0.918	0.303	7:27 AM	9.43	8.12	87.7	1.13	86	0.02	19.4	36.3	0.03	159.5	8.712	0.592	6:08	18:15	12:07	0.99	16.45454545	86.36363636	0.4
23	3/21/2017	female	menopausal	47	10:30 PM	22:50	0.951	0.245	5:56 AM	7.43	6.32	89.6	0.73	85	0.33	19.4	32.6	0.27	141.5	7.824	1.504	6:07	18:15	12:08	1	17.09090909	88.18181818	6.5
23	3/23/2017	female	menopausal	47	9:15 PM	21:40	0.903	0.232	5:40 AM	8.42	6.57	83.1	1.33	78	0.42	38	33.3	0.13	97	7.992	1.422	6:06	18:15	12:09	0.93	9.454545455	81.90909091	0
23	3/24/2017	female	menopausal	47	9:56 PM	22:10	0.924	0.276	6:46 AM	8.83	7.33	86.8	1.12	83	0.23	31.5	39.4	0	143.5	9.456	2.126	6:05	18:15	12:10	0.86	15.27272727	80.18181818	0
23	3/25/2017	female	menopausal	47	9:29 PM	21:36	0.9	0.267	6:25 AM	8.93	7.53	85.4	1.28	84.3	0.12	26.9	33.8	0.03	120.5	8.112	0.582	6:05	18:16	12:11	0.78	11.09090909	79	0.1
23	3/26/2017	female	menopausal	47	10:17 PM	22:48	0.95	0.249	6:09 AM	7.87	6.25	87	0.93	79.4	0.52	27	36.3	0	143.5	8.712	2.462	6:04	18:16	12:12	0.69	16	78	0
23	3/27/2017	female	menopausal	47	10:25 PM	22:41	0.945	0.261	6:26 AM	8.02	6.58	86.8	1	82.1	0.27	17.4	42.7	0	148.5	10.248	3.668	6:03	18:16	12:13	0.59	14.09090909	78	0.1
24	3/28/2017	female	menopausal	62	10:02 PM	22:21	0.931	0.219	5:20 AM	7.3	6.42	92.8	0.5	87.9	0.32	17.3	57.2	0	108.5	13.728	7.308	6:03	18:16	12:13	0.49	10.18181818	91.36363636	0
24	3/29/2017	female	menopausal	62	10:28 PM	22:30	0.938	0.234	5:39 AM	7.18	6.53	91.8	0.58	91	0.03	24.7	31.3	0.09	123.5	7.512	0.982	6:02	18:16	12:14	0.4	16.63636364	80.72727273	0.1
24	3/30/2017	female	menopausal	62	9:37 PM	21:38	0.901	0.252	6:04 AM	8.45	7.6	90.3	0.82	89.9	0.02	18.6	58.2	0.99	110.5	13.968	6.368	6:01	18:16	12:15	0.31	15.18181818	74	0
24	3/31/2017	female	menopausal	62	11:14 PM	23:25	0.976	0.24	5:50 AM	6.6	5.85	92.1	0.5	88.6	0.18	11.4	59.8	0.62	155.5	14.352	8.502	6:00	18:16	12:16	0.22	11.36363636	88.36363636	0.1
24	4/1/2017	female	menopausal	62	10:52 PM	22:53	0.953	0.22	5:20 AM	6.47	5.75	89.8	0.65	88.9	0.02	16.9	67	0	125	16.08	10.33	6:00	18:16	12:16	0.15	16.54545455	91.81818182	0.3
24	4/3/2017	female	menopausal	62	10:20 PM	22:40	0.944	0.224	5:26 AM	7.1	5.92	88.1	0.8	83.3	0.33	19.5	59.8	0.14	121.5	14.352	8.432	5:58	18:16	12:18	0.04	13.63636364	61.63636364	0
24	4/4/2017	female	menopausal	62	10:55 PM	22:59	0.958	0.256	6:17 AM	7.37	5.53	77.4	1.62	75.1	0.07	33.2	53.2	0.39	153.5	12.768	7.238	5:58	18:16	12:18	0.01	15.54545455	79.36363636	0
25	3/12/2017	female	menopausal	47	9:09 PM	21:11	0.883	0.291	6:59 AM	9.83	6.6	67.3	3.2	67.1	0.03	51.7	35.2	0.65	125	8.448	1.848	6:14	18:14	12:00	0.28	16.54545455	88.09090909	0.8
25	3/13/2017	female	menopausal	47	9:08 PM	21:14	0.885	0.291	7:03 AM	9.92	7.32	75	2.43	73.8	0.1	54.2	39.2	0.6	126.5	9.408	2.088	6:13	18:14	12:01	0.38	15.72727273	85.18181818	0.3
25	3/14/2017	female	menopausal	47	9:01 PM	21:17	0.887	0.244	5:54 AM	8.88	6.2	72.4	2.37	69.8	0.27	43.3	32.5	0.3	94	7.8	1.6	6:12	18:14	12:02	0.48	16.18181818	83.81818182	0.9
25	3/15/2017	female	menopausal	47	9:09 PM	21:25	0.892	0.266	6:24 AM	9.25	6.52	72.7	2.45	70.5	0.27	39.8	46.1	0.15	114	11.064	4.544	6:11	18:15	12:04	0.59	15.90909091	86.36363636	2
25	3/16/2017	female	menopausal	47	9:58 PM	22:23	0.933	0.258	6:27 AM	8.48	5.65	72.3	2.17	66.6	0.42	44.2	43.8	1.93	137.5	10.512	4.862	6:11	18:15	12:04	0.7	14.72727273	82.90909091	1.8
25	3/17/2017	female	menopausal	47	8:11 PM	20:23	0.849	0.219	5:17 AM	9.1	6.65	74.9	2.23	73.1	0.2	40.6	34.4	0.35	49.5	8.256	1.606	6:10	18:15	12:05	0.8	14.45454545	81.18181818	2
25	3/18/2017	female	menopausal	47	8:42 PM	20:42	0.863	0.276	6:38 AM	9.93	7.28	73.3	2.65	73.3	0	38.6	48.6	0.37	100	11.664	4.384	6:09	18:15	12:06	0.89	15.72727273	83.36363636	0.2
25	3/19/2017	female	menopausal	47	8:15 PM	20:32	0.856	0.229	5:30 AM	9.25	6.45	71.9	2.52	69.7	0.28	51.8	34.9	0	61	8.376	1.926	6:09	18:15	12:06	0.95	15	79.45454545	1
25	3/20/2017	female	menopausal	47	9:51 PM	21:54	0.913	0.241	5:49 AM	7.97	5.92	75.1	1.97	74.3	0.05	30.6	30	0.18	110.5	7.2	1.28	6:08	18:15	12:07	0.99	16.45454545	86.36363636	0.4
25	3/21/2017	female	menopausal	47	10:09 PM	22:17	0.928	0.249	6:02 AM	7.88	5.72	74.2	1.98	72.5	0.13	32.8	35	0.03	128	8.4	2.68	6:07	18:15	12:08	1	17.09090909	88.18181818	6.5
25	3/22/2017	female	menopausal	47	9:30 PM	22:16	0.928	0.256	6:14 AM	8.73	5.48	69.6	2.4	62.8	0.77	31.4	51.1	0.17	132.5	12.264	6.784	6:07	18:15	12:08	0.98	15.27272727	85.09090909	0.7
25	3/23/2017	female	menopausal	47	9:22 PM	22:08	0.922	0.234	5:46 AM	8.4	5.83	78	1.65	69.4	0.77	32.9	60.4	0.13	112.5	14.496	8.666	6:06	18:15	12:09	0.93	9.454545455	81.90909091	0
25	3/24/2017	female	menopausal	47	8:43 PM	20:44	0.864	0.221	5:30 AM	8.78	5.55	64.8	3.02	63.2	0.02	45.5	36.5	1.2	61	8.76	3.21	6:05	18:15	12:10	0.86	15.27272727	80.18181818	0
25	3/25/2017	female	menopausal	47	8:33 PM	20:33	0.856	0.256	6:08 AM	9.58	6.9	72	2.68	72	0	35.4	39.9	0.1	80.5	9.576	2.676	6:05	18:16	12:11	0.78	11.09090909	79	0.1
25	3/26/2017	female	menopausal	47	8:39 PM	20:45	0.865	0.21	5:27 AM	8.8	5.32	64.2	2.97	60.4	0.1	63.1	27.8	0.04	53.5	6.672	1.352	6:04	18:16	12:12	0.69	16	78	0
25	3/27/2017	female	menopausal	47	8:36 PM	20:39	0.86	0.25	6:02 AM	9.43	7.23	77.4	2.12	76.7	0.05	35.5	44.5	1.1	79.5	10.68	3.45	6:03	18:16	12:13	0.59	14.09090909	78	0.1
26	3/13/2017	female	menopausal	48	8:24 PM	20:27	0.852	0.205	5:12 AM	8.8	7.62	90	0.85	86.6	0.05	25.1	33.1	0	41	7.944	0.324	6:13	18:14	12:01	0.38	15.72727273	85.18181818	0.3
26	3/14/2017	female	menopausal	48	8:12 PM	20:44	0.864	0.207	5:09 AM	8.95	7.15	86.8	1.08	79.9	0.53	25	33.3	0	51	7.992	0.842	6:12	18:14	12:02	0.48	16.18181818	83.81818182	0.9
26	3/15/2017	female	menopausal	48	8:14 PM	20:23	0.849	0.208	5:14 AM	9	7.55	87.8	1.05	83.9	0.15	27.6	34.5	0.06	41	8.28	0.73	6:11	18:15	12:04	0.59	15.90909091	86.36363636	2
26	3/16/2017	female	menopausal	48	9:10 PM	21:15	0.885	0.215	5:13 AM	8.05	6.88	87.1	1.02	85.5	0.08	30.9	30	0	72	7.2	0.32	6:11	18:15	12:04	0.7	14.72727273	82.90909091	1.8
26	3/17/2017	female	menopausal	48	8:33 PM	20:54	0.871	0.27	6:31 AM	9.97	8.38	87.5	1.2	84.1	0.35	27.9	35.1	0	101.5	8.424	0.044	6:10	18:15	12:05	0.8	14.45454545	81.18181818	2
26	3/18/2017	female	menopausal	48	8:45 PM	20:47	0.866	0.28	6:46 AM	10.02	8.65	87.1	1.28	86.4	0.03	18.4	36.3	0.03	105	8.712	0.062	6:09	18:15	12:06	0.89	15.72727273	83.36363636	0.2
26	3/19/2017	female	menopausal	48	8:51 PM	21:26	0.893	0.211	5:07 AM	8.27	6.6	86.5	1.03	79.8	0.58	25.1	29.2	0	75	7.008	0.408	6:09	18:15	12:06	0.95	15	79.45454545	1
26	3/20/2017	female	menopausal	48	8:34 PM	20:38	0.86	0.206	5:00 AM	8.43	6.8	81.9	1.5	80.6	0.07	32.8	29.7	0.02	47	7.128	0.328	6:08	18:15	12:07	0.99	16.45454545	86.36363636	0.4
26	3/21/2017	female	menopausal	48	8:06 PM	20:15	0.844	0.199	5:02 AM	8.93	7.35	86.3	1.17	82.3	0.15	20.4	31.9	0	30.5	7.656	0.306	6:07	18:15	12:08	1	17.09090909	88.18181818	6.5
26	3/22/2017	female	menopausal	48	8:18 PM	20:31	0.855	0.199	4:57 AM	8.65	6.73	81.6	1.52	77.8	0.22	34.1	30.2	0	38.5	7.248	0.518	6:07	18:15	12:08	0.98	15.27272727	85.09090909	0.7
26	3/23/2017	female	menopausal	48	8:17 PM	20:48	0.867	0.203	4:55 AM	8.63	7	86.6	1.08	81.1	0.52	17	30.1	0	50.5	7.224	0.224	6:06	18:15	12:09	0.93	9.454545455	81.90909091	0
26	3/24/2017	female	menopausal	48	8:47 PM	21:00	0.875	0.258	6:16 AM	9.48	8.08	88	1.1	85.2	0.22	18	34.2	0	95.5	8.208	-0.592	6:05	18:15	12:10	0.86	15.27272727	80.18181818	0
26	3/25/2017	female	menopausal	48	9:13 PM	21:27	0.894	0.264	6:23 AM	9.17	7.03	79.2	1.85	76.7	0.23	37.3	30.5	0.02	113.5	7.32	0.02	6:05	18:16	12:11	0.78	11.09090909	79	0.1
26	3/26/2017	female	menopausal	48	8:05 PM	20:12	0.842	0.208	5:05 AM	9	7.52	85.4	1.28	83.5	0.12	28.3	33.9	0.21	36	8.136	0.616	6:04	18:16	12:12	0.69	16	78	0
26	3/27/2017	female	menopausal	48	8:14 PM	20:24	0.85	0.215	5:13 AM	8.98	7.35	84	1.4	81.8	0.17	28.2	38.5	0.11	46.5	9.24	1.89	6:03	18:16	12:13	0.59	14.09090909	78	0.1
27	1/31/2017	female	women	34	9:23 PM	22:05	0.92	0.226	5:27 AM	8.07	6.05	82.5	1.28	75	0.7	14	62.1	0.52	105	14.904	8.404	6:32	18:04	11:32	0.18	14.54545455	85.54545455	0
27	2/13/2017	female	women	34	9:19 PM	21:24	0.892	0.265	6:40 AM	9.35	7.08	79	1.88	75.8	0.08	26.2	35.7	0.73	113	8.568	0.768	6:28	18:09	11:41	0.53	13.36363636	81.72727273	1.7
27	2/14/2017	female	women	34	10:00 PM	22:14	0.926	0.249	6:00 AM	8	6.22	80.4	1.52	77.7	0.23	19.3	35.2	1.68	126	8.448	2.228	6:28	18:09	11:41	0.64	13.09090909	90.81818182	0
27	2/16/2017	female	women	34	9:49 PM	22:01	0.917	0.23	5:32 AM	7.72	6.03	80.4	1.47	78.2	0.2	14.1	30.6	1.13	106	7.344	1.044	6:27	18:09	11:42	0.84	15.54545455	93.18181818	4.4
27	2/17/2017	female	women	34	10:47 PM	22:49	0.951	0.278	6:44 AM	7.95	6.53	83.1	1.33	82.2	0.03	28.6	31.7	0.06	165	7.608	1.078	6:27	18:10	11:43	0.91	15.81818182	94.63636364	0.1
27	2/20/2017	female	women	34	9:55 PM	22:01	0.917	0.222	5:27 AM	7.53	6.07	82.9	1.25	80.5	0.1	22.3	26.4	0.21	100.5	6.336	-0.364	6:25	18:11	11:46	0.99	15.18181818	88.81818182	0
27	2/26/2017	female	women	34	7:45 PM	19:49	0.826	0.21	5:02 AM	9.28	7.75	84.1	1.47	83.5	0.07	13.9	46.2	0.67	25.5	11.088	3.338	6:22	18:12	11:50	0.52	14.81818182	91.27272727	4.2
27	2/27/2017	female	women	34	9:23 PM	21:29	0.895	0.223	5:23 AM	8	6.4	81.4	1.47	80	0.1	24.5	52.2	0.58	85	12.528	6.128	6:22	18:12	11:50	0.42	13.90909091	77.90909091	0
27	2/3/2017	female	women	34	9:29 PM	21:43	0.905	0.276	6:40 AM	9.18	6.85	76.8	2.07	74.6	0.23	35.2	34.3	1.7	130.5	8.232	1.382	6:31	18:05	11:34	0.02	14.54545455	84.45454545	0
27	2/5/2017	female	women	34	10:33 PM	23:06	0.963	0.236	5:41 AM	7.13	5.47	83.2	1.1	76.6	0.55	27.6	44.3	7.36	143	10.632	5.162	6:31	18:06	11:35	0	14.90909091	86.36363636	0
27	2/6/2017	female	women	34	7:32 PM	19:33	0.815	0.266	6:24 AM	10.87	10.53	97.2	0.3	96.9	0.02	25.6	67.4	0	58	16.176	5.646	6:31	18:06	11:35	0.02	13.72727273	77.54545455	0
27	2/9/2017	female	women	34	8:53 PM	20:58	0.874	0.239	5:48 AM	8.92	7.38	84.2	1.38	82.8	0.08	29.3	41.8	5.95	81	10.032	2.652	6:30	18:07	11:37	0.16	16	83.54545455	0.1
28	1/30/2017	female	women	34	9:56 PM	22:05	0.92	0.233	5:57 AM	8.02	6.25	83.1	1.27	78	0.15	25	31.2	5.07	110.5	7.488	1.238	6:32	18:03	11:31	0.27	14.54545455	82.90909091	0.1
28	1/31/2017	female	women	34	10:04 PM	22:11	0.924	0.242	5:52 AM	7.8	5.97	78.2	1.67	76.5	0.12	39.9	28.3	5.33	120	6.792	0.822	6:32	18:04	11:32	0.18	14.54545455	85.54545455	0
28	2/1/2017	female	women	34	9:13 PM	21:33	0.898	0.233	5:38 AM	8.42	6.43	80.1	1.6	76.4	0.33	34.8	29.5	2.36	94	7.08	0.65	6:32	18:04	11:32	0.11	12.72727273	81.54545455	0
28	2/10/2017	female	women	34	9:39 PM	21:41	0.903	0.241	5:53 AM	8.23	6.37	78.6	1.73	77.3	0.03	23.5	28.1	2.12	104	6.744	0.374	6:29	18:08	11:39	0.24	15.36363636	88.54545455	2.6
28	2/11/2017	female	women	34	9:27 PM	21:27	0.894	0.247	6:13 AM	8.77	6.75	79.6	1.73	77	0	27.9	30.1	0.74	101.5	7.224	0.474	6:29	18:08	11:39	0.33	12.36363636	80	0.5
28	2/12/2017	female	women	34	9:48 PM	22:01	0.917	0.235	5:58 AM	8.17	5.5	72.1	2.13	67.3	0.22	31.3	25.1	1.93	110	6.024	0.524	6:29	18:08	11:39	0.43	13.81818182	78.36363636	0
28	2/13/2017	female	women	34	8:42 PM	20:44	0.864	0.224	5:24 AM	8.7	6.8	78.6	1.85	78.2	0.03	31.2	31.5	1.69	63.5	7.56	0.76	6:28	18:09	11:41	0.53	13.36363636	81.72727273	1.7
28	2/14/2017	female	women	34	9:25 PM	21:27	0.894	0.256	6:09 AM	8.73	6.88	79.3	1.8	78.8	0.03	35.7	32.2	5.48	107.5	7.728	0.848	6:28	18:09	11:41	0.64	13.09090909	90.81818182	0
28	2/15/2017	female	women	34	9:10 PM	22:02	0.918	0.256	6:19 AM	9.15	6.12	75.4	2	66.8	0.87	44.3	28.1	1.09	125.5	6.744	0.624	6:27	18:09	11:42	0.74	15.54545455	89.27272727	0.7
28	2/16/2017	female	women	34	9:55 PM	22:21	0.931	0.235	5:41 AM	7.77	5.87	80.4	1.43	75.5	0.43	27.1	29.6	6.15	120	7.104	1.234	6:27	18:09	11:42	0.84	15.54545455	93.18181818	4.4
28	2/17/2017	female	women	34	9:27 PM	21:50	0.91	0.25	6:06 AM	8.65	6.3	77.1	1.87	72.8	0.38	29.8	30.4	1.36	115	7.296	0.996	6:27	18:10	11:43	0.91	15.81818182	94.63636364	0.1
28	2/18/2017	female	women	34	10:58 PM	23:09	0.965	0.294	7:09 AM	8.18	6.75	85.3	1.17	82.5	0.18	15.3	32.6	2.22	186.5	7.824	1.074	6:26	18:10	11:44	0.97	15.63636364	94.90909091	0
28	2/19/2017	female	women	34	10:09 PM	22:54	0.954	0.223	6:31 AM	8.37	5.13	79.6	1.32	61.4	0.75	28.9	24.7	0.98	127.5	5.928	0.798	6:26	18:10	11:44	1	10.81818182	87	0
28	2/2/2017	female	women	34	10:30 PM	22:39	0.944	0.2	4:52 AM	6.37	5.2	84.6	0.95	81.7	0.15	15.5	25.7	2.69	103.5	6.168	0.968	6:31	18:04	11:33	0.06	14.18181818	85.54545455	0
28	2/20/2017	female	women	34	9:39 PM	21:44	0.906	0.199	5:09 AM	7.5	6.02	85.5	1.02	80.2	0.08	26.9	31.5	2.26	75	7.56	1.36	6:25	18:11	11:46	0.99	15.18181818	88.81818182	0
28	2/21/2017	female	women	34	9:47 PM	21:55	0.913	0.244	6:00 AM	8.22	6.95	87.4	1	84.6	0.13	19.7	33.6	0	113.5	8.064	1.114	6:25	18:11	11:46	0.96	14.45454545	91.54545455	0.3
28	2/22/2017	female	women	34	10:34 PM	22:36	0.942	0.249	6:01 AM	7.45	5.95	80.6	1.43	79.9	0.03	39	28.1	6.97	137.5	6.744	0.794	6:24	18:11	11:47	0.9	8.454545455	94.09090909	0.7
28	2/23/2017	female	women	34	9:52 PM	22:11	0.924	0.238	5:52 AM	8	6.1	81	1.43	76.3	0.32	44.6	57.8	1.85	117	13.872	7.772	6:24	18:11	11:47	0.82	13.63636364	95.18181818	0.1
28	2/25/2017	female	women	34	10:11 PM	22:12	0.925	0.295	7:14 AM	9.05	7.67	86.3	1.22	84.7	0.02	17.8	46	0.87	158.5	11.04	3.37	6:23	18:12	11:49	0.63	15.36363636	81.36363636	0.4
28	2/27/2017	female	women	34	10:40 PM	22:41	0.945	0.231	5:35 AM	6.92	5.25	76.6	1.6	75.9	0.02	29.5	40.4	4.31	126.5	9.696	4.446	6:22	18:12	11:50	0.42	13.90909091	77.90909091	0
28	2/28/2017	female	women	34	9:11 PM	21:11	0.883	0.268	6:28 AM	9.28	7.32	79.1	1.93	78.8	0	32.8	34.1	2.11	108.5	8.184	0.864	6:21	18:12	11:51	0.33	10.45454545	78	0.4
28	2/3/2017	female	women	34	10:26 PM	22:39	0.944	0.271	6:32 AM	8.1	6.12	77.9	1.73	75.5	0.22	42.5	28.9	2.14	154.5	6.936	0.816	6:31	18:05	11:34	0.02	14.54545455	84.45454545	0
28	2/4/2017	female	women	34	8:58 PM	21:15	0.885	0.287	6:58 AM	10	8.48	88.1	1.15	84.8	0.28	28.1	39.1	9.61	124	9.384	0.904	6:31	18:05	11:34	0	14.90909091	86.90909091	0
28	2/5/2017	female	women	34	8:42 PM	21:05	0.878	0.251	6:10 AM	9.47	6.65	74.4	2.28	70.2	0.38	40.4	29.5	1.92	93	7.08	0.43	6:31	18:06	11:35	0	14.90909091	86.36363636	0
28	2/6/2017	female	women	34	9:44 PM	21:53	0.912	0.22	5:20 AM	7.6	5.37	72.5	2.03	70.6	0.15	33.1	24.4	1.21	95	5.856	0.486	6:31	18:06	11:35	0.02	13.72727273	77.54545455	0
28	2/7/2017	female	women	34	9:50 PM	21:52	0.911	0.261	6:19 AM	8.48	4.07	48.4	4.33	47.9	0.03	89.4	20.4	5.15	124	4.896	0.196	6:30	18:06	11:36	0.05	10.45454545	78	0
28	2/8/2017	female	women	34	10:29 PM	22:29	0.937	0.253	6:06 AM	7.62	5.77	76	1.82	75.7	0	28.2	28.7	1.39	136.5	6.888	1.118	6:30	18:07	11:37	0.1	15.81818182	91.36363636	0.1
28	2/9/2017	female	women	34	9:18 PM	21:35	0.899	0.222	5:25 AM	8.12	6.07	78.3	1.68	74.7	0.28	35.1	26.9	1.28	87.5	6.456	-0.244	6:30	18:07	11:37	0.16	16	83.54545455	0.1
28	3/1/2017	female	women	34	10:29 PM	22:31	0.938	0.251	6:15 AM	7.77	5.22	69.6	2.28	67.2	0.03	51.9	41.4	0.45	136	9.936	4.716	6:20	18:13	11:53	0.24	14.90909091	83.54545455	0
28	3/3/2017	female	women	34	9:38 PM	21:39	0.902	0.221	6:00 AM	8.37	5.57	72.8	2.08	66.5	0.02	63.4	56.5	3.31	88.5	13.56	7.99	6:19	18:13	11:54	0.1	15.45454545	82.09090909	0.1
29	1/31/2017	female	women	36	9:23 PM	22:24	0.933	0.27	6:29 AM	9.1	6.07	75.1	2.02	66.7	1.02	45	35.4	2.67	146.5	8.496	1.796	6:32	18:04	11:32	0.18	14.54545455	85.54545455	0
29	2/11/2017	female	women	36	8:50 PM	20:50	0.868	0.247	6:10 AM	9.33	5.82	64	3.27	62.3	0	56	38.4	0.77	82.5	9.216	3.396	6:29	18:08	11:39	0.33	12.36363636	80	0.5
29	2/12/2017	female	women	36	8:41 PM	20:47	0.866	0.251	6:03 AM	9.37	5.97	64.6	3.27	63.7	0.1	52.6	27.4	0.01	84	6.576	0.606	6:29	18:08	11:39	0.43	13.81818182	78.36363636	0
29	2/13/2017	female	women	36	8:06 PM	20:17	0.845	0.26	6:15 AM	10.15	6.2	62.2	3.77	61.1	0.18	55.4	26.7	0.01	76	6.408	0.208	6:28	18:09	11:41	0.53	13.36363636	81.72727273	1.7
29	2/15/2017	female	women	36	8:33 PM	21:10	0.882	0.237	5:47 AM	9.23	4.6	54	3.92	49.8	0.62	63.2	28.7	0.01	85.5	6.888	2.288	6:27	18:09	11:42	0.74	15.54545455	89.27272727	0.7
29	2/16/2017	female	women	36	9:08 PM	22:02	0.918	0.203	4:52 AM	7.73	3.68	53.9	3.15	47.6	0.9	77.1	24.2	0.05	87	5.808	2.128	6:27	18:09	11:42	0.84	15.54545455	93.18181818	4.4
29	2/3/2017	female	women	36	9:52 PM	21:58	0.915	0.265	6:33 AM	8.68	5.8	69	2.6	66.8	0.1	39.2	43.8	0.01	130	10.512	4.712	6:31	18:05	11:34	0.02	14.54545455	84.45454545	0
29	2/5/2017	female	women	36	9:39 PM	21:56	0.914	0.265	6:23 AM	8.73	5.57	66	2.87	63.7	0.28	57.5	28.6	0.02	129	6.864	1.294	6:31	18:06	11:35	0	14.90909091	86.36363636	0
30	1/30/2017	female	women	43	9:52 PM	21:53	0.912	0.212	5:25 AM	7.55	6.25	86.8	0.95	82.8	0.02	16.2	55.3	0.01	89	13.272	7.022	6:32	18:03	11:31	0.27	14.54545455	82.90909091	0.1
30	1/31/2017	female	women	43	10:14 PM	22:18	0.929	0.251	6:05 AM	7.85	6.73	87.3	0.98	85.8	0.07	20.6	30.8	0.06	129.5	7.392	0.662	6:32	18:04	11:32	0.18	14.54545455	85.54545455	0
31	1/30/2017	female	women	37	9:57 PM	21:57	0.915	0.222	5:28 AM	7.52	6.2	84	1.18	82.5	0	34.7	34.8	7.8	98.5	8.352	2.152	6:32	18:03	11:31	0.27	14.54545455	82.90909091	0.1
31	1/31/2017	female	women	37	10:46 PM	22:46	0.949	0.253	6:07 AM	7.35	5.38	73.6	1.93	73.2	0	49.9	26.7	0.81	145.5	6.408	1.028	6:32	18:04	11:32	0.18	14.54545455	85.54545455	0
31	2/1/2017	female	women	37	10:56 PM	23:12	0.967	0.226	5:44 AM	6.8	5.18	83.4	1.03	76.2	0.27	20	25.8	0	138.5	6.192	1.012	6:32	18:04	11:32	0.11	12.72727273	81.54545455	0
31	2/2/2017	female	women	37	10:40 PM	22:41	0.945	0.262	6:20 AM	7.67	6.45	84.9	1.15	84.1	0.02	36.8	29.7	0.36	149	7.128	0.678	6:31	18:04	11:33	0.06	14.18181818	85.54545455	0
32	1/30/2017	female	women	41	10:25 PM	22:35	0.941	0.258	6:17 AM	7.87	5.55	72.9	2.07	70.6	0.17	51.3	31.6	0.89	143.5	7.584	2.034	6:32	18:03	11:31	0.27	14.54545455	82.90909091	0.1
32	1/31/2017	female	women	41	10:46 PM	22:59	0.958	0.246	6:16 AM	7.5	5.75	83.1	1.17	76.7	0.22	25.3	28.3	0.18	146.5	6.792	1.042	6:32	18:04	11:32	0.18	14.54545455	85.54545455	0
32	2/1/2017	female	women	41	10:09 PM	22:10	0.924	0.252	6:14 AM	8.08	6.18	78.4	1.7	76.5	0.02	33.7	30.9	0	126.5	7.416	1.236	6:32	18:04	11:32	0.11	12.72727273	81.54545455	0
32	2/11/2017	female	women	41	11:04 PM	23:04	0.961	0.272	6:32 AM	7.47	6.27	83.9	1.2	83.9	0	16.6	38.2	0	168	9.168	2.898	6:29	18:08	11:39	0.33	12.36363636	80	0.5
32	2/12/2017	female	women	41	9:56 PM	21:58	0.915	0.245	6:07 AM	8.18	6.12	77.3	1.8	74.7	0.03	30.5	41.4	0	115.5	9.936	3.816	6:29	18:08	11:39	0.43	13.81818182	78.36363636	0
32	2/13/2017	female	women	41	10:07 PM	22:14	0.926	0.238	5:55 AM	7.8	5.55	74.2	1.93	71.2	0.12	34.9	32	0.04	118.5	7.68	2.13	6:28	18:09	11:41	0.53	13.36363636	81.72727273	1.7
32	2/14/2017	female	women	41	9:54 PM	21:56	0.914	0.239	5:55 AM	8.02	6.43	82.5	1.37	80.2	0.03	24.9	35	0	110	8.4	1.97	6:28	18:09	11:41	0.64	13.09090909	90.81818182	0
32	2/15/2017	female	women	41	10:53 PM	23:08	0.964	0.243	6:09 AM	7.27	5.55	82.8	1.15	76.4	0.25	17.7	29.4	0	149	7.056	1.506	6:27	18:09	11:42	0.74	15.54545455	89.27272727	0.7
32	2/16/2017	female	women	41	9:35 PM	21:42	0.904	0.239	5:58 AM	8.38	6	74.7	2.03	71.6	0.12	32.2	34.8	0.04	103	8.352	2.352	6:27	18:09	11:42	0.84	15.54545455	93.18181818	4.4
32	2/19/2017	female	women	41	10:16 PM	22:38	0.943	0.233	5:53 AM	7.62	5.4	77.5	1.57	70.9	0.37	24.1	43.5	0	127	10.44	5.04	6:26	18:10	11:44	1	10.81818182	87	0
32	2/2/2017	female	women	41	10:43 PM	22:55	0.955	0.252	6:04 AM	7.35	5.6	78.5	1.53	76.2	0.2	45.2	43	0.25	149	10.32	4.72	6:31	18:04	11:33	0.06	14.18181818	85.54545455	0
32	2/20/2017	female	women	41	9:57 PM	21:58	0.915	0.215	5:21 AM	7.4	5.15	71.7	2.03	69.6	0.02	29.3	23.6	0.01	93.5	5.664	0.514	6:25	18:11	11:46	0.99	15.18181818	88.81818182	0
32	2/22/2017	female	women	41	10:36 PM	22:48	0.95	0.227	5:30 AM	6.9	5.8	87.2	0.85	84.1	0.2	23.5	30	0	127.5	7.2	1.4	6:24	18:11	11:47	0.9	8.454545455	94.09090909	0.7
32	2/24/2017	female	women	41	9:57 PM	21:59	0.916	0.278	6:44 AM	8.78	7.03	81	1.65	80.1	0.03	19.6	37.6	0.01	139.5	9.024	1.724	6:23	18:11	11:48	0.73	14.81818182	83.18181818	0
32	2/25/2017	female	women	41	11:11 PM	23:20	0.972	0.259	6:15 AM	7.07	5.85	85	1.03	82.8	0.15	35.9	34	0	166.5	8.16	2.31	6:23	18:12	11:49	0.63	15.36363636	81.36363636	0.4
32	2/26/2017	female	women	41	9:57 PM	21:58	0.915	0.217	5:14 AM	7.28	5.53	76.3	1.72	76	0.02	20.7	49.7	0.01	95.5	11.928	6.398	6:22	18:12	11:50	0.52	14.81818182	91.27272727	4.2
32	2/27/2017	female	women	41	10:08 PM	22:30	0.938	0.219	5:21 AM	7.22	5.6	82.8	1.17	77.6	0.37	20.9	32.8	0	113	7.872	2.272	6:22	18:12	11:50	0.42	13.90909091	77.90909091	0
32	2/28/2017	female	women	41	11:14 PM	23:17	0.97	0.22	5:26 AM	6.2	4.98	83.1	1.02	80.4	0.05	34.5	33.3	0	137	7.992	3.012	6:21	18:12	11:51	0.33	10.45454545	78	0.4
32	2/3/2017	female	women	41	10:33 PM	22:37	0.942	0.281	7:24 AM	8.85	6.9	84.8	1.23	78	0.07	22.1	42.2	0	161	10.128	3.228	6:31	18:05	11:34	0.02	14.54545455	84.45454545	0
32	2/5/2017	female	women	41	9:43 PM	21:46	0.907	0.237	5:50 AM	8.12	6.4	80.8	1.52	78.9	0.05	24.8	38.7	0	103.5	9.288	2.888	6:31	18:06	11:35	0	14.90909091	86.36363636	0
32	2/6/2017	female	women	41	9:44 PM	21:53	0.912	0.241	5:50 AM	8.1	6.22	78.7	1.68	76.7	0.15	31.6	31.2	0.93	110	7.488	1.268	6:31	18:06	11:35	0.02	13.72727273	77.54545455	0
32	2/7/2017	female	women	41	10:46 PM	23:06	0.963	0.249	6:01 AM	7.25	5.7	82.8	1.18	78.6	0.33	36.2	48.9	0	152.5	11.736	6.036	6:30	18:06	11:36	0.05	10.45454545	78	0
32	2/8/2017	female	women	41	10:26 PM	22:26	0.935	0.254	6:16 AM	7.83	6.05	78.9	1.62	77.2	0	26.6	29.9	0	136	7.176	0.676	6:30	18:07	11:37	0.1	15.81818182	91.36363636	0.1
32	3/1/2017	female	women	41	9:43 PM	21:44	0.906	0.217	5:14 AM	7.52	5.45	72.8	2.03	72.5	0.02	28.8	37.7	0.01	88.5	9.048	3.598	6:20	18:13	11:53	0.24	14.90909091	83.54545455	0
32	3/3/2017	female	women	41	9:53 PM	21:55	0.913	0.276	6:52 AM	8.98	6.82	78.4	1.88	75.9	0.03	31.5	32.7	0	136	7.848	1.028	6:19	18:13	11:54	0.1	15.45454545	82.09090909	0.1
32	3/5/2017	female	women	41	9:58 PM	0:36	1.025	0.213	5:15 AM	7.28	2.68	59.4	1.83	36.8	2.63	75.6	28.3	3.84	171.5	6.792	4.112	6:18	18:13	11:55	0.02	11.36363636	79.90909091	2.1
32	3/6/2017	female	women	41	9:05 PM	23:15	0.969	0.26	6:16 AM	9.18	2.95	42.2	4.03	32.1	2.17	99.2	35.8	3.41	164.5	8.592	5.642	6:17	18:13	11:56	0	8.818181818	82.36363636	0
33	1/30/2017	female	women	42	10:27 PM	22:44	0.947	0.281	6:47 AM	8.33	6.8	84.8	1.22	81.6	0.28	24.4	34.3	0	164.5	8.232	1.432	6:32	18:03	11:31	0.27	14.54545455	82.90909091	0.1
33	1/31/2017	female	women	42	10:36 PM	22:38	0.943	0.263	6:21 AM	7.75	6.72	87.6	0.95	86.7	0.03	16.4	41.2	0	148	9.888	3.168	6:32	18:04	11:32	0.18	14.54545455	85.54545455	0
33	2/1/2017	female	women	42	11:59 PM	23:59	0.999	0.253	6:11 AM	6.2	5.67	92.9	0.43	91.4	0	20.7	27.6	0	182	6.624	0.954	6:32	18:04	11:32	0.11	12.72727273	81.54545455	0
33	2/10/2017	female	women	42	9:18 PM	21:19	0.888	0.279	6:47 AM	9.48	7.28	77.6	2.1	76.8	0.02	27.6	53.6	0.34	120.5	12.864	5.584	6:29	18:08	11:39	0.24	15.36363636	88.54545455	2.6
33	2/17/2017	female	women	42	9:36 PM	21:36	0.9	0.266	6:24 AM	8.8	8.48	96.6	0.3	96.4	0	16.7	58.5	2.29	119.5	14.04	5.56	6:27	18:10	11:43	0.91	15.81818182	94.63636364	0.1
33	2/18/2017	female	women	42	9:22 PM	21:37	0.901	0.352	8:27 AM	11.08	10.23	94.5	0.6	92.3	0.25	13.7	49.6	0.07	182	11.904	1.674	6:26	18:10	11:44	0.97	15.63636364	94.90909091	0
33	2/19/2017	female	women	42	9:42 PM	21:59	0.916	0.324	7:48 AM	10.1	9.48	96.8	0.32	93.9	0.28	30.4	43.7	2.28	173	10.488	1.008	6:26	18:10	11:44	1	10.81818182	87	0
33	2/2/2017	female	women	42	10:52 PM	22:53	0.953	0.269	6:32 AM	7.67	6.63	87.5	0.95	86.5	0.02	26.3	32.6	0	160.5	7.824	1.194	6:31	18:04	11:33	0.06	14.18181818	85.54545455	0
33	2/20/2017	female	women	42	9:42 PM	21:45	0.906	0.318	7:38 AM	9.93	9.6	97.1	0.28	96.6	0.05	12.9	62.3	0.45	161.5	14.952	5.352	6:25	18:11	11:46	0.99	15.18181818	88.81818182	0
33	2/27/2017	female	women	42	9:44 PM	21:50	0.91	0.213	5:07 AM	7.38	5.95	81.9	1.32	80.6	0.1	26.9	26.6	0	88	6.384	0.434	6:22	18:12	11:50	0.42	13.90909091	77.90909091	0
33	2/28/2017	female	women	42	8:14 PM	20:21	0.848	0.28	6:43 AM	10.48	9.8	94.5	0.57	93.5	0.12	4.5	49.6	2.11	92	11.904	2.104	6:21	18:12	11:51	0.33	10.45454545	78	0.4
33	2/3/2017	female	women	42	11:03 PM	23:05	0.962	0.333	8:01 AM	8.97	8.38	94.2	0.52	93.5	0.03	9.6	37.7	0	212	9.048	0.668	6:31	18:05	11:34	0.02	14.54545455	84.45454545	0
33	2/4/2017	female	women	42	10:28 PM	22:31	0.938	0.311	7:31 AM	9.05	7.08	79.1	1.87	78.3	0.05	39.2	31.5	0.16	179.5	7.56	-0.24	6:31	18:05	11:34	0	14.90909091	86.90909091	0
33	2/5/2017	female	women	42	9:59 PM	22:05	0.92	0.208	5:01 AM	7.03	5.65	81.9	1.25	80.3	0.1	43.7	26.5	0.06	92	6.36	0.71	6:31	18:06	11:35	0	14.90909091	86.36363636	0
33	2/6/2017	female	women	42	10:53 PM	22:59	0.958	0.28	6:45 AM	7.87	6.48	83.8	1.25	82.4	0.1	23.8	28.2	0.23	171	6.768	0.288	6:31	18:06	11:35	0.02	13.72727273	77.54545455	0
33	2/7/2017	female	women	42	10:53 PM	23:07	0.963	0.225	5:26 AM	6.55	4.97	79	1.32	75.8	0.23	38.1	24.6	0.16	135.5	5.904	0.934	6:30	18:06	11:36	0.05	10.45454545	78	0
33	2/8/2017	female	women	42	10:09 PM	22:09	0.923	0.265	6:38 AM	8.48	7.08	86.4	1.12	83.5	0	27.6	31.3	0	135	7.512	-0.288	6:30	18:07	11:37	0.1	15.81818182	91.36363636	0.1
33	2/9/2017	female	women	42	10:49 PM	23:12	0.967	0.267	6:24 AM	7.58	5.9	81.9	1.3	77.8	0.38	27	48.7	0	168	11.688	5.788	6:30	18:07	11:37	0.16	16	83.54545455	0.1
33	3/1/2017	female	women	42	10:12 PM	22:13	0.926	0.245	6:05 AM	7.88	5.8	75.7	1.87	73.6	0.02	36.8	48.4	0.06	123	11.616	5.816	6:20	18:13	11:53	0.24	14.90909091	83.54545455	0
33	3/2/2017	female	women	42	10:03 PM	22:12	0.925	0.258	6:17 AM	8.23	6.13	76.7	1.87	74.5	0.15	34.5	30.9	0.01	132	7.416	1.286	6:20	18:13	11:53	0.16	14.45454545	83.63636364	0.1
33	3/3/2017	female	women	42	9:55 PM	21:55	0.913	0.269	6:28 AM	8.55	8.12	94.9	0.43	94.9	0	23.2	43.5	0.03	131.5	10.44	2.32	6:19	18:13	11:54	0.1	15.45454545	82.09090909	0.1
34	1/30/2017	female	women	38	10:06 PM	22:11	0.924	0.226	5:28 AM	7.37	5.47	75.4	1.78	74.2	0.08	30.2	30.7	0.84	108.5	7.368	1.898	6:32	18:03	11:31	0.27	14.54545455	82.90909091	0.1
34	1/31/2017	female	women	38	9:54 PM	22:15	0.927	0.221	5:19 AM	7.42	5.58	79.2	1.47	75.3	0.35	33.3	24.7	0.55	106.5	5.928	0.348	6:32	18:04	11:32	0.18	14.54545455	85.54545455	0
34	2/1/2017	female	women	38	9:50 PM	21:57	0.915	0.21	5:05 AM	7.25	5.65	79.6	1.45	77.9	0.12	26.4	24.8	0.11	90	5.952	0.302	6:32	18:04	11:32	0.11	12.72727273	81.54545455	0
34	2/10/2017	female	women	38	10:10 PM	22:13	0.926	0.244	5:54 AM	7.73	6.02	78.8	1.62	77.8	0.05	33.9	30.3	2.03	122	7.272	1.072	6:29	18:08	11:39	0.24	15.36363636	88.54545455	2.6
34	2/11/2017	female	women	38	9:55 PM	22:09	0.923	0.267	6:46 AM	8.85	6.93	83.9	1.33	78.3	0.23	18.5	29.9	0.05	137	7.176	0.246	6:29	18:08	11:39	0.33	12.36363636	80	0.5
34	2/12/2017	female	women	38	10:00 PM	22:08	0.922	0.174	4:38 AM	6.63	4.98	82.6	1.05	75.1	0.13	15.4	24	1.86	69	5.76	0.78	6:29	18:08	11:39	0.43	13.81818182	78.36363636	0
34	2/13/2017	female	women	38	8:49 PM	21:14	0.885	0.194	4:43 AM	7.9	6.23	84	1.18	78.9	0.42	26.5	29.6	1.61	56.5	7.104	0.874	6:28	18:09	11:41	0.53	13.36363636	81.72727273	1.7
34	2/14/2017	female	women	38	9:02 PM	21:23	0.891	0.187	4:35 AM	7.55	5.98	84.3	1.12	79.2	0.35	19.2	28.3	0.15	56	6.792	0.812	6:28	18:09	11:41	0.64	13.09090909	90.81818182	0
34	2/15/2017	female	women	38	8:55 PM	20:55	0.872	0.195	4:41 AM	7.77	6.67	85.8	1.1	85.8	0	21.1	31	0.24	48	7.44	0.77	6:27	18:09	11:42	0.74	15.54545455	89.27272727	0.7
34	2/16/2017	female	women	38	9:46 PM	21:51	0.91	0.217	5:15 AM	7.48	6.2	84.4	1.15	82.9	0.08	44.2	30.8	0.3	91.5	7.392	1.192	6:27	18:09	11:42	0.84	15.54545455	93.18181818	4.4
34	2/17/2017	female	women	38	8:48 PM	21:19	0.888	0.265	6:27 AM	9.65	7.55	83.6	1.48	78.2	0.52	34.6	35	0.03	110	8.4	0.85	6:27	18:10	11:43	0.91	15.81818182	94.63636364	0.1
34	2/18/2017	female	women	38	8:44 PM	20:58	0.874	0.252	6:05 AM	9.35	4.35	47.9	4.73	46.5	0.23	85.9	21.4	9.56	90.5	5.136	0.786	6:26	18:10	11:44	0.97	15.63636364	94.90909091	0
34	2/19/2017	female	women	38	8:30 PM	20:38	0.86	0.209	5:42 AM	9.2	7.5	89.5	0.88	81.5	0.13	20.3	35.9	0.25	49.5	8.616	1.116	6:26	18:10	11:44	1	10.81818182	87	0
34	2/2/2017	female	women	38	8:50 PM	20:59	0.874	0.205	5:00 AM	8.17	6.62	83.4	1.32	81	0.15	28.9	28.7	0.62	57	6.888	0.268	6:31	18:04	11:33	0.06	14.18181818	85.54545455	0
34	2/20/2017	female	women	38	9:04 PM	21:57	0.915	0.231	5:40 AM	8.6	6.22	82	1.37	72.3	0.88	16.9	28.9	0.08	104.5	6.936	0.716	6:25	18:11	11:46	0.99	15.18181818	88.81818182	0
34	2/21/2017	female	women	38	10:11 PM	22:14	0.926	0.229	5:35 AM	7.4	6.2	85.3	1.07	83.8	0.05	20.8	28.8	0.61	112	6.912	0.712	6:25	18:11	11:46	0.96	14.45454545	91.54545455	0.3
34	2/22/2017	female	women	38	9:45 PM	22:07	0.922	0.221	5:24 AM	7.65	6.03	84	1.15	78.9	0.37	21.2	26.7	0.02	102.5	6.408	0.108	6:24	18:11	11:47	0.9	8.454545455	94.09090909	0.7
34	2/23/2017	female	women	38	9:01 PM	21:24	0.892	0.238	5:45 AM	8.73	7	84.3	1.3	80.2	0.38	19.7	31	0.02	93	7.44	0.44	6:24	18:11	11:47	0.82	13.63636364	95.18181818	0.1
34	2/24/2017	female	women	38	10:03 PM	22:25	0.934	0.239	5:44 AM	7.68	5.87	80.2	1.45	76.4	0.37	24.8	26.9	0.74	124.5	6.456	0.586	6:23	18:11	11:48	0.73	14.81818182	83.18181818	0
34	2/25/2017	female	women	38	8:22 PM	20:22	0.849	0.249	6:03 AM	9.68	7.53	78.5	2.07	77.8	0	33.1	32.6	0.2	70	7.824	0.294	6:23	18:12	11:49	0.63	15.36363636	81.36363636	0.4
34	2/26/2017	female	women	38	9:11 PM	21:36	0.9	0.228	5:30 AM	8.32	6.85	86.9	1.03	82.4	0.42	25.3	29.8	0	92.5	7.152	0.302	6:22	18:12	11:50	0.52	14.81818182	91.27272727	4.2
34	2/27/2017	female	women	38	8:31 PM	21:15	0.885	0.201	4:55 AM	8.4	6.02	79.5	1.55	71.6	0.73	18.4	26.3	0.35	62	6.312	0.112	6:22	18:12	11:50	0.42	13.90909091	77.90909091	0
34	2/28/2017	female	women	38	9:03 PM	21:10	0.882	0.199	4:52 AM	7.82	6.4	84.2	1.2	81.9	0.12	29.6	27.6	0.01	58	6.624	0.224	6:21	18:12	11:51	0.33	10.45454545	78	0.4
34	2/3/2017	female	women	38	7:57 PM	20:04	0.836	0.268	6:26 AM	10.48	7.68	74.1	2.68	73.3	0.12	40.7	32.4	2.5	75	7.776	0.096	6:31	18:05	11:34	0.02	14.54545455	84.45454545	0
34	2/4/2017	female	women	38	10:00 PM	22:05	0.92	0.278	6:45 AM	8.75	6.35	74	2.23	72.6	0.08	43.1	27.7	0.7	142.5	6.648	0.298	6:31	18:05	11:34	0	14.90909091	86.90909091	0
34	2/5/2017	female	women	38	9:42 PM	22:07	0.922	0.199	4:46 AM	7.07	4.9	73.7	1.75	69.3	0.42	38.9	22.1	1.86	86.5	5.304	0.404	6:31	18:06	11:35	0	14.90909091	86.36363636	0
34	2/6/2017	female	women	38	7:54 PM	20:18	0.846	0.196	4:48 AM	8.9	6.7	79.8	1.7	75.3	0.4	33.3	29.2	3.1	30	7.008	0.308	6:31	18:06	11:35	0.02	13.72727273	77.54545455	0
34	2/7/2017	female	women	38	8:51 PM	21:06	0.879	0.197	4:45 AM	7.9	5.75	75.5	1.87	72.8	0.25	28	26.7	5.32	54.5	6.408	0.658	6:30	18:06	11:36	0.05	10.45454545	78	0
34	2/8/2017	female	women	38	9:32 PM	21:45	0.906	0.206	5:03 AM	7.52	6.23	86.8	0.95	82.9	0.22	31.1	27.2	3.64	80.5	6.528	0.298	6:30	18:07	11:37	0.1	15.81818182	91.36363636	0.1
34	2/9/2017	female	women	38	10:31 PM	22:31	0.938	0.206	4:59 AM	6.47	5.53	86.2	0.88	85.6	0	27.6	23.8	1.66	103.5	5.712	0.182	6:30	18:07	11:37	0.16	16	83.54545455	0.1
34	3/1/2017	female	women	38	9:27 PM	21:41	0.903	0.206	4:56 AM	7.48	6.03	83.2	1.22	80.6	0.23	22.4	25.9	0.3	78.5	6.216	-0.084	6:20	18:13	11:53	0.24	14.90909091	83.54545455	0
34	3/2/2017	female	women	38	9:19 PM	21:51	0.91	0.209	5:01 AM	7.7	5.37	74.9	1.8	69.7	0.53	34.3	23.2	1.26	86	5.568	0.198	6:20	18:13	11:53	0.16	14.45454545	83.63636364	0.1
34	3/3/2017	female	women	38	9:10 PM	21:18	0.888	0.275	6:38 AM	9.47	7.73	83.2	1.57	81.7	0.13	22.3	32.6	1.79	117	7.824	0.094	6:19	18:13	11:54	0.1	15.45454545	82.09090909	0.1
34	3/4/2017	female	women	38	8:51 PM	21:05	0.878	0.263	6:19 AM	9.47	7.78	84.4	1.43	82.2	0.23	16.4	34.3	0.14	101.5	8.232	0.452	6:19	18:13	11:54	0.05	13.36363636	81.09090909	1.5
34	3/5/2017	female	women	38	9:59 PM	23:10	0.965	0.206	4:58 AM	6.98	3.18	55	2.6	45.6	1.18	73.2	20.8	3.16	123.5	4.992	1.812	6:18	18:13	11:55	0.02	11.36363636	79.90909091	2.1
34	3/6/2017	female	women	38	9:23 PM	21:39	0.902	0.218	5:16 AM	7.88	6.22	82	1.37	78.9	0.27	30.3	35.1	1.99	86.5	8.424	2.204	6:17	18:13	11:56	0	8.818181818	82.36363636	0
35	1/30/2017	female	women	38	8:37 PM	20:40	0.861	0.217	5:14 AM	8.62	7.43	87.1	1.1	86.3	0.05	31.4	38.2	0	56	9.168	1.738	6:32	18:03	11:31	0.27	14.54545455	82.90909091	0.1
35	1/31/2017	female	women	38	10:14 PM	22:22	0.932	0.209	5:05 AM	6.85	5.52	83	1.13	80.5	0.13	31.5	27.9	0	101.5	6.696	1.176	6:32	18:04	11:32	0.18	14.54545455	85.54545455	0
35	2/1/2017	female	women	38	8:51 PM	21:25	0.892	0.219	5:22 AM	8.52	7.22	91.9	0.63	84.7	0.57	20.7	36.4	0	80.5	8.736	1.516	6:32	18:04	11:32	0.11	12.72727273	81.54545455	0
35	2/10/2017	female	women	38	9:20 PM	21:23	0.891	0.234	5:42 AM	8.37	6.95	84.4	1.28	83.1	0.05	22.7	30.9	0.26	90	7.416	0.466	6:29	18:08	11:39	0.24	15.36363636	88.54545455	2.6
35	2/11/2017	female	women	38	9:44 PM	21:44	0.906	0.235	5:39 AM	7.92	6.93	87.8	0.97	87.6	0	22.7	37.2	0.02	101	8.928	1.998	6:29	18:08	11:39	0.33	12.36363636	80	0.5
35	2/12/2017	female	women	38	8:56 PM	21:31	0.897	0.233	5:37 AM	8.68	6.7	82.9	1.38	77.2	0.58	21.3	32.1	0.21	93.5	7.704	1.004	6:29	18:08	11:39	0.43	13.81818182	78.36363636	0
35	2/13/2017	female	women	38	9:11 PM	21:19	0.888	0.217	5:34 AM	8.38	6.8	86.1	1.1	81.1	0.13	26.5	30.2	0	76	7.248	0.448	6:28	18:09	11:41	0.53	13.36363636	81.72727273	1.7
35	2/14/2017	female	women	38	9:48 PM	21:54	0.913	0.212	5:13 AM	7.42	5.98	83.3	1.2	80.7	0.1	21.8	28.7	0	89.5	6.888	0.908	6:28	18:09	11:41	0.64	13.09090909	90.81818182	0
35	2/15/2017	female	women	38	8:16 PM	20:17	0.845	0.262	6:27 AM	10.18	8.47	84.7	1.53	83.1	0.02	33.8	37.6	1.27	77	9.024	0.554	6:27	18:09	11:42	0.74	15.54545455	89.27272727	0.7
35	2/16/2017	female	women	38	8:54 PM	21:02	0.876	0.251	6:10 AM	9.27	6.75	75	2.25	72.8	0.13	38.1	34.9	0.26	92	8.376	1.626	6:27	18:09	11:42	0.84	15.54545455	93.18181818	4.4
35	2/17/2017	female	women	38	9:35 PM	21:37	0.901	0.221	5:20 AM	7.75	6.18	80.5	1.5	79.8	0.03	28.2	30	0.17	87.5	7.2	1.02	6:27	18:10	11:43	0.91	15.81818182	94.63636364	0.1
35	2/18/2017	female	women	38	10:22 PM	22:44	0.947	0.218	5:15 AM	6.88	5.43	83.6	1.07	78.9	0.37	27.9	32.2	0	119	7.728	2.298	6:26	18:10	11:44	0.97	15.63636364	94.90909091	0
35	2/19/2017	female	women	38	9:04 PM	21:04	0.878	0.223	5:25 AM	8.35	6.23	75.3	2.05	74.7	0	43.7	28.2	1.35	72.5	6.768	0.538	6:26	18:10	11:44	1	10.81818182	87	0
35	2/2/2017	female	women	38	9:25 PM	21:27	0.894	0.24	5:54 AM	8.48	7.32	88	1	86.2	0.03	26.5	34.2	0.16	96.5	8.208	0.888	6:31	18:04	11:33	0.06	14.18181818	85.54545455	0
35	2/20/2017	female	women	38	9:30 PM	21:31	0.897	0.213	5:09 AM	7.65	6.32	83.1	1.28	82.6	0.02	20.4	28.3	0.21	79	6.792	0.472	6:25	18:11	11:46	0.99	15.18181818	88.81818182	0
35	2/21/2017	female	women	38	10:22 PM	22:32	0.939	0.207	5:00 AM	6.63	5.95	92.5	0.48	89.7	0.17	11.3	30	0	105	7.2	1.25	6:25	18:11	11:46	0.96	14.45454545	91.54545455	0.3
35	2/22/2017	female	women	38	10:11 PM	22:11	0.924	0.18	4:22 AM	6.18	5.77	94	0.37	93.3	0	21.2	28.6	0	75	6.864	1.094	6:24	18:11	11:47	0.9	8.454545455	94.09090909	0.7
35	2/23/2017	female	women	38	9:13 PM	21:13	0.884	0.201	4:52 AM	7.65	6.15	80.7	1.47	80.4	0	27.4	33.3	0.27	61.5	7.992	1.842	6:24	18:11	11:47	0.82	13.63636364	95.18181818	0.1
35	2/24/2017	female	women	38	9:05 PM	21:05	0.878	0.22	5:28 AM	8.38	7.35	89.6	0.85	87.7	0	27.7	34.7	3.75	71	8.328	0.978	6:23	18:11	11:48	0.73	14.81818182	83.18181818	0
35	2/25/2017	female	women	38	10:36 PM	22:36	0.942	0.268	6:31 AM	7.92	6.43	82.1	1.4	81.3	0	27.3	48	0	151	11.52	5.09	6:23	18:12	11:49	0.63	15.36363636	81.36363636	0.4
35	2/26/2017	female	women	38	9:51 PM	21:53	0.912	0.249	6:03 AM	8.2	6.53	80.8	1.55	79.7	0.03	35.2	28.3	0.24	115.5	6.792	0.262	6:22	18:12	11:50	0.52	14.81818182	91.27272727	4.2
35	2/27/2017	female	women	38	9:48 PM	21:48	0.908	0.238	5:44 AM	7.93	6.57	82.9	1.35	82.8	0	16.4	32.8	0.12	105.5	7.872	1.302	6:22	18:12	11:50	0.42	13.90909091	77.90909091	0
35	2/28/2017	female	women	38	9:58 PM	21:58	0.915	0.228	5:30 AM	7.53	6.47	86	1.05	85.8	0	29.9	37.6	0	103.5	9.024	2.554	6:21	18:12	11:51	0.33	10.45454545	78	0.4
35	2/3/2017	female	women	38	9:16 PM	21:26	0.893	0.246	5:54 AM	8.63	7.17	84.6	1.3	83	0.17	31.8	32.8	0	100	7.872	0.702	6:31	18:05	11:34	0.02	14.54545455	84.45454545	0
35	2/4/2017	female	women	38	8:20 PM	20:21	0.848	0.223	5:31 AM	9.18	6.75	75	2.25	73.5	0.02	45.2	31.5	1.98	51	7.56	0.81	6:31	18:05	11:34	0	14.90909091	86.90909091	0
35	2/5/2017	female	women	38	8:48 PM	20:52	0.869	0.232	5:34 AM	8.77	6.78	78	1.92	77.4	0.07	38.7	38.2	0.83	73	9.168	2.388	6:31	18:06	11:35	0	14.90909091	86.36363636	0
35	2/6/2017	female	women	38	9:05 PM	21:15	0.885	0.264	6:22 AM	9.28	7.77	85.5	1.32	83.7	0.17	23.6	36.9	0.06	107.5	8.856	1.086	6:31	18:06	11:35	0.02	13.72727273	77.54545455	0
35	2/7/2017	female	women	38	9:49 PM	21:56	0.914	0.237	5:41 AM	7.87	6.78	87.5	0.97	86.2	0.12	29.6	31.2	0.41	108.5	7.488	0.708	6:30	18:06	11:36	0.05	10.45454545	78	0
35	2/8/2017	female	women	38	9:30 PM	21:30	0.896	0.235	5:42 AM	8.2	7.03	86.5	1.1	85.8	0	28.3	33.3	0.17	94	7.992	0.692	6:30	18:07	11:37	0.1	15.81818182	91.36363636	0.1
35	2/9/2017	female	women	38	9:37 PM	21:37	0.901	0.16	3:53 AM	6.27	5.4	86.9	0.82	86.2	0	33.3	26.7	0.06	43.5	6.408	1.008	6:30	18:07	11:37	0.16	16	83.54545455	0.1
35	3/1/2017	female	women	38	10:25 PM	22:29	0.937	0.242	5:51 AM	7.43	6.8	92.7	0.53	91.5	0.07	19.5	40.1	0.03	129	9.624	2.824	6:20	18:13	11:53	0.24	14.90909091	83.54545455	0
35	3/2/2017	female	women	38	8:46 PM	20:48	0.867	0.257	6:10 AM	9.4	8.23	87.9	1.13	87.6	0.03	20.4	38.1	0.08	89	9.144	0.914	6:20	18:13	11:53	0.16	14.45454545	83.63636364	0.1
35	3/3/2017	female	women	38	9:02 PM	21:02	0.876	0.195	4:41 AM	7.65	6.93	90.6	0.72	90.6	0	20.6	36.2	0.11	51.5	8.688	1.758	6:19	18:13	11:54	0.1	15.45454545	82.09090909	0.1
35	3/4/2017	female	women	38	10:06 PM	22:10	0.924	0.287	6:55 AM	8.82	8.22	94.3	0.5	93.2	0.07	17.5	44.8	0	151.5	10.752	2.532	6:19	18:13	11:54	0.05	13.36363636	81.09090909	1.5
35	3/6/2017	female	women	38	8:58 PM	20:58	0.874	0.242	5:49 AM	8.85	7.28	82.5	1.55	82.3	0	29.4	43	0.02	83	10.32	3.04	6:17	18:13	11:56	0	8.818181818	82.36363636	0
36	1/30/2017	female	women	36	8:11 PM	20:40	0.861	0.255	6:13 AM	10.03	6.4	67.7	3.05	63.8	0.48	44.7	34.8	1.47	83.5	8.352	1.952	6:32	18:03	11:31	0.27	14.54545455	82.90909091	0.1
36	1/31/2017	female	women	36	9:19 PM	21:22	0.89	0.24	5:48 AM	8.48	7.03	83.9	1.35	82.9	0.05	34.3	30.6	0.03	93.5	7.344	0.044	6:32	18:04	11:32	0.18	14.54545455	85.54545455	0
36	2/1/2017	female	women	36	9:51 PM	22:06	0.921	0.231	5:36 AM	7.75	6.15	82.7	1.28	79.4	0.25	31.4	33.7	0	109	8.088	1.938	6:32	18:04	11:32	0.11	12.72727273	81.54545455	0
36	2/10/2017	female	women	36	9:23 PM	23:06	0.963	0.296	7:11 AM	9.8	6.62	82.7	1.38	67.5	1.72	34.3	32.1	0.01	186	7.704	1.084	6:29	18:08	11:39	0.24	15.36363636	88.54545455	2.6
36	2/11/2017	female	women	36	10:01 PM	22:14	0.926	0.269	6:30 AM	8.48	7.02	85.2	1.22	82.7	0.22	29.9	35.8	0.13	141	8.592	1.392	6:29	18:08	11:39	0.33	12.36363636	80	0.5
36	2/12/2017	female	women	36	9:09 PM	21:27	0.894	0.244	5:52 AM	8.72	6.95	82.6	1.47	79.7	0.3	35.4	32.7	0	99.5	7.848	0.898	6:29	18:08	11:39	0.43	13.81818182	78.36363636	0
36	2/13/2017	female	women	36	10:17 PM	22:19	0.93	0.249	6:00 AM	7.72	6.28	82.1	1.37	81.4	0.03	35.7	30.2	0.18	128.5	7.248	0.968	6:28	18:09	11:41	0.53	13.36363636	81.72727273	1.7
36	2/14/2017	female	women	36	9:49 PM	21:56	0.914	0.234	5:38 AM	7.82	5.85	76.1	1.83	74.8	0.12	47.4	26.1	0.08	106.5	6.264	0.414	6:28	18:09	11:41	0.64	13.09090909	90.81818182	0
36	2/15/2017	female	women	36	9:55 PM	21:57	0.915	0.26	6:19 AM	8.4	7.38	89.1	0.9	87.9	0.03	15.7	34.7	0.49	125.5	8.328	0.948	6:27	18:09	11:42	0.74	15.54545455	89.27272727	0.7
36	2/16/2017	female	women	36	9:35 PM	21:48	0.908	0.247	5:56 AM	8.35	6.53	80.3	1.6	78.2	0.22	34.2	30.1	1.18	112	7.224	0.694	6:27	18:09	11:42	0.84	15.54545455	93.18181818	4.4
36	2/17/2017	female	women	36	9:18 PM	21:53	0.912	0.259	6:15 AM	8.95	6.9	82.8	1.43	77.1	0.58	39.2	31.7	0.11	123	7.608	0.708	6:27	18:10	11:43	0.91	15.81818182	94.63636364	0.1
36	2/18/2017	female	women	36	10:41 PM	22:55	0.955	0.318	7:39 AM	8.97	7.47	85.7	1.25	83.3	0.23	26.5	33	0.5	196.5	7.92	0.45	6:26	18:10	11:44	0.97	15.63636364	94.90909091	0
36	2/19/2017	female	women	36	9:23 PM	21:25	0.892	0.255	6:09 AM	8.77	6.83	78.5	1.87	77.9	0.03	45.8	30.6	0.01	106	7.344	0.514	6:26	18:10	11:44	1	10.81818182	87	0
36	2/2/2017	female	women	36	8:16 PM	20:52	0.869	0.253	6:08 AM	9.87	7.38	80.1	1.83	74.8	0.6	33.5	33.1	0.14	88.5	7.944	0.564	6:31	18:04	11:33	0.06	14.18181818	85.54545455	0
36	2/20/2017	female	women	36	8:41 PM	20:59	0.874	0.245	6:03 AM	9.37	6.85	77	2.05	73.1	0.3	35.2	34.9	0	86	8.376	1.526	6:25	18:11	11:46	0.99	15.18181818	88.81818182	0
36	2/21/2017	female	women	36	7:43 PM	19:43	0.822	0.234	5:39 AM	9.93	7.62	76.9	2.28	76.7	0	44.5	35.6	0	40	8.544	0.924	6:25	18:11	11:46	0.96	14.45454545	91.54545455	0.3
36	2/22/2017	female	women	36	8:37 PM	21:36	0.9	0.254	6:08 AM	9.52	7.27	85.5	1.23	76.4	0.98	19.3	34.5	2.35	111	8.28	1.01	6:24	18:11	11:47	0.9	8.454545455	94.09090909	0.7
36	2/23/2017	female	women	36	8:10 PM	20:34	0.857	0.251	6:01 AM	9.85	7.7	81.5	1.75	78.2	0.4	34.6	39	0.01	77.5	9.36	1.66	6:24	18:11	11:47	0.82	13.63636364	95.18181818	0.1
36	2/24/2017	female	women	36	10:47 PM	22:47	0.949	0.251	6:02 AM	7.25	6.23	86.2	1	86	0	35.9	28.4	0.11	144	6.816	0.586	6:23	18:11	11:48	0.73	14.81818182	83.18181818	0
36	2/25/2017	female	women	36	8:35 PM	20:58	0.874	0.264	6:29 AM	9.9	7.48	79.9	1.88	75.6	0.38	44.3	35.6	0.66	99	8.544	1.064	6:23	18:12	11:49	0.63	15.36363636	81.36363636	0.4
36	2/26/2017	female	women	36	9:21 PM	21:33	0.898	0.254	6:08 AM	8.78	5.53	64.7	3.02	63	0.2	56.2	25.3	1.16	109.5	6.072	0.542	6:22	18:12	11:50	0.52	14.81818182	91.27272727	4.2
36	2/27/2017	female	women	36	9:36 PM	22:00	0.917	0.246	6:09 AM	8.55	6.68	84.6	1.22	78.2	0.4	26.1	30.3	0.03	117	7.272	0.592	6:22	18:12	11:50	0.42	13.90909091	77.90909091	0
36	2/28/2017	female	women	36	9:22 PM	21:22	0.89	0.226	5:31 AM	8.15	6.73	83.5	1.33	82.6	0	33.4	31.9	0	84	7.656	0.926	6:21	18:12	11:51	0.33	10.45454545	78	0.4
36	2/3/2017	female	women	36	7:43 PM	19:52	0.828	0.297	7:08 AM	11.42	8.03	71.4	3.22	70.4	0.15	45	39	1.87	89.5	9.36	1.06	6:31	18:05	11:34	0.02	14.54545455	84.45454545	0
36	2/4/2017	female	women	36	10:34 PM	22:49	0.951	0.31	7:31 AM	8.95	6.77	78.5	1.85	75.6	0.25	33.2	33	0.57	187.5	7.92	1.15	6:31	18:05	11:34	0	14.90909091	86.90909091	0
36	2/5/2017	female	women	36	9:59 PM	21:59	0.916	0.258	6:15 AM	8.27	6.65	80.9	1.57	80.4	0	20.7	30.8	0.07	125.5	7.392	0.742	6:31	18:06	11:35	0	14.90909091	86.36363636	0
36	2/6/2017	female	women	36	9:33 PM	21:39	0.902	0.24	5:45 AM	8.2	6.12	75.5	1.98	74.6	0.1	34.3	31.5	0.73	102	7.56	1.44	6:31	18:06	11:35	0.02	13.72727273	77.54545455	0
36	2/7/2017	female	women	36	9:50 PM	21:54	0.913	0.236	5:42 AM	7.87	5.45	70.2	2.32	69.3	0.07	41.9	32.9	0	107	7.896	2.446	6:30	18:06	11:36	0.05	10.45454545	78	0
36	2/8/2017	female	women	36	9:12 PM	22:02	0.918	0.243	6:10 AM	8.97	6.27	80.3	1.53	69.9	0.83	33.3	28.4	0	116	6.816	0.546	6:30	18:07	11:37	0.1	15.81818182	91.36363636	0.1
36	2/9/2017	female	women	36	9:22 PM	21:29	0.895	0.292	7:02 AM	9.67	8.87	93	0.67	91.7	0.12	25.8	43.5	0.45	135	10.44	1.57	6:30	18:07	11:37	0.16	16	83.54545455	0.1
36	3/1/2017	female	women	36	8:38 PM	21:29	0.895	0.239	5:48 AM	9.17	6.47	78.4	1.78	70.5	0.85	38.5	29.8	0.96	96.5	7.152	0.682	6:20	18:13	11:53	0.24	14.90909091	83.54545455	0
36	3/2/2017	female	women	36	8:11 PM	20:21	0.848	0.255	6:22 AM	10.18	7.57	77.5	2.2	74.3	0.17	40.4	33.1	1.06	74	7.944	0.374	6:20	18:13	11:53	0.16	14.45454545	83.63636364	0.1
36	3/3/2017	female	women	36	11:47 PM	23:47	0.991	0.274	6:37 AM	6.83	5.9	86.8	0.9	86.3	0	33.9	27.3	0	191	6.552	0.652	6:19	18:13	11:54	0.1	15.45454545	82.09090909	0.1
36	3/4/2017	female	women	36	9:56 PM	21:58	0.915	0.322	7:48 AM	9.87	7.18	73.7	2.57	72.8	0.03	43.2	30.8	0.2	170.5	7.392	0.212	6:19	18:13	11:54	0.05	13.36363636	81.09090909	1.5
36	3/5/2017	female	women	36	8:18 PM	20:51	0.869	0.251	6:11 AM	9.88	7.8	85.1	1.37	78.9	0.55	29.5	36.3	0	86	8.712	0.912	6:18	18:13	11:55	0.02	11.36363636	79.90909091	2.1
36	3/6/2017	female	women	36	8:21 PM	20:34	0.857	0.253	6:06 AM	9.75	7.1	74.7	2.4	72.8	0.22	43.6	35	0.26	79	8.4	1.3	6:17	18:13	11:56	0	8.818181818	82.36363636	0
37	1/30/2017	female	women	41	10:28 PM	22:42	0.946	0.263	6:23 AM	7.92	6.62	87.1	0.98	83.6	0.23	21.2	36.6	0.01	150	8.784	2.164	6:32	18:03	11:31	0.27	14.54545455	82.90909091	0.1
37	1/31/2017	female	women	41	10:05 PM	22:07	0.922	0.202	4:51 AM	6.77	4.73	70.3	2	70	0.03	49.1	24.2	0.11	89	5.808	1.078	6:32	18:04	11:32	0.18	14.54545455	85.54545455	0
37	2/1/2017	female	women	41	9:11 PM	21:32	0.897	0.267	6:24 AM	9.22	6.18	69.7	2.68	67.1	0.35	47.5	30.8	1.27	118	7.392	1.212	6:32	18:04	11:32	0.11	12.72727273	81.54545455	0
37	2/10/2017	female	women	41	10:32 PM	23:23	0.974	0.19	5:03 AM	6.52	4.4	84.9	0.78	67.5	0.85	31.7	20.5	0.02	118.5	4.92	0.52	6:29	18:08	11:39	0.24	15.36363636	88.54545455	2.6
37	2/11/2017	female	women	41	10:57 PM	23:04	0.961	0.253	6:05 AM	7.13	6	85.7	1	84.1	0.12	14.4	29.7	0	154	7.128	1.128	6:29	18:08	11:39	0.33	12.36363636	80	0.5
37	2/12/2017	female	women	41	11:40 PM	23:41	0.987	0.25	6:12 AM	6.53	5.85	92.6	0.47	89.5	0.02	24.6	28.9	0	170.5	6.936	1.086	6:29	18:08	11:39	0.43	13.81818182	78.36363636	0
37	2/13/2017	female	women	41	9:03 PM	22:25	0.934	0.255	6:18 AM	9.25	6.73	87.4	0.97	72.8	1.37	25.3	31.8	0.06	136	7.632	0.902	6:28	18:09	11:41	0.53	13.36363636	81.72727273	1.7
37	2/14/2017	female	women	41	8:12 PM	20:31	0.855	0.258	6:21 AM	10.15	8.52	88	1.17	83.9	0.32	23.2	39.3	0	81.5	9.432	0.912	6:28	18:09	11:41	0.64	13.09090909	90.81818182	0
37	2/15/2017	female	women	41	9:53 PM	22:04	0.919	0.26	6:21 AM	8.47	6.18	75.7	1.98	73	0.18	42.9	28	1.11	129	6.72	0.54	6:27	18:09	11:42	0.74	15.54545455	89.27272727	0.7
37	2/16/2017	female	women	41	9:25 PM	21:33	0.898	0.26	6:17 AM	8.87	7.77	89.4	0.92	87.6	0.13	16.4	33.2	0	113.5	7.968	0.198	6:27	18:09	11:42	0.84	15.54545455	93.18181818	4.4
37	2/17/2017	female	women	41	9:31 PM	21:52	0.911	0.269	6:30 AM	8.98	7.07	82.3	1.52	78.7	0.35	39.8	30.2	2.67	129.5	7.248	-0.452	6:27	18:10	11:43	0.91	15.81818182	94.63636364	0.1
37	2/18/2017	female	women	41	7:46 PM	19:49	0.826	0.279	6:44 AM	10.97	7.12	65.4	3.77	64.9	0.05	65.5	32.4	4.48	75.5	7.776	0.656	6:26	18:10	11:44	0.97	15.63636364	94.90909091	0
37	2/19/2017	female	women	41	9:43 PM	21:43	0.905	0.258	6:24 AM	8.68	5.92	69.9	2.55	68.1	0	50.5	30.1	1.16	117	7.224	1.304	6:26	18:10	11:44	1	10.81818182	87	0
37	2/2/2017	female	women	41	9:29 PM	22:12	0.925	0.256	6:09 AM	8.67	6.82	85.7	1.13	78.7	0.72	26.7	32.5	1.27	130.5	7.8	0.98	6:31	18:04	11:33	0.06	14.18181818	85.54545455	0
37	2/20/2017	female	women	41	9:20 PM	22:01	0.917	0.239	5:53 AM	8.55	5.23	67.8	2.48	61.2	0.68	56	23.6	0.14	112.5	5.664	0.434	6:25	18:11	11:46	0.99	15.18181818	88.81818182	0
37	2/21/2017	female	women	41	10:45 PM	22:48	0.95	0.244	5:57 AM	7.2	5.85	82.8	1.22	81.3	0.05	17.6	28	0.02	140	6.72	0.87	6:25	18:11	11:46	0.96	14.45454545	91.54545455	0.3
37	2/22/2017	female	women	41	11:41 PM	23:50	0.993	0.274	6:40 AM	6.98	4.98	73.8	1.77	71.4	0.15	40.8	24.2	0	192.5	5.808	0.828	6:24	18:11	11:47	0.9	8.454545455	94.09090909	0.7
37	2/23/2017	female	women	41	9:46 PM	21:48	0.908	0.281	6:51 AM	9.08	6.42	71.7	2.53	70.6	0.03	42.6	27.9	5.46	136.5	6.696	0.276	6:24	18:11	11:47	0.82	13.63636364	95.18181818	0.1
37	2/24/2017	female	women	41	9:41 PM	21:58	0.915	0.309	7:26 AM	9.75	7.43	78.7	2.02	76.2	0.28	34.7	35.2	10.6	161.5	8.448	1.018	6:23	18:11	11:48	0.73	14.81818182	83.18181818	0
37	2/25/2017	female	women	41	9:48 PM	21:49	0.909	0.257	6:20 AM	8.53	4.98	59.7	3.37	58.4	0.02	65	26.3	0.93	119.5	6.312	1.332	6:23	18:12	11:49	0.63	15.36363636	81.36363636	0.4
37	2/26/2017	female	women	41	9:33 PM	21:33	0.898	0.261	6:18 AM	8.75	6.62	75.9	2.1	75.6	0	44.7	30.8	0.37	114.5	7.392	0.772	6:22	18:12	11:50	0.52	14.81818182	91.27272727	4.2
37	2/27/2017	female	women	41	10:56 PM	22:57	0.956	0.251	6:04 AM	7.13	5.5	77.6	1.58	77.1	0.02	35	27.8	0	149.5	6.672	1.172	6:22	18:12	11:50	0.42	13.90909091	77.90909091	0
37	2/28/2017	female	women	41	9:26 PM	21:29	0.895	0.249	6:01 AM	8.58	7.3	86.1	1.18	85	0.05	24.2	33.1	0.01	103.5	7.944	0.644	6:21	18:12	11:51	0.33	10.45454545	78	0.4
37	2/3/2017	female	women	41	8:40 PM	21:10	0.882	0.258	6:12 AM	9.53	7.37	81.7	1.65	77.3	0.5	34.6	32.7	1.26	100.5	7.848	0.478	6:31	18:05	11:34	0.02	14.54545455	84.45454545	0
37	2/4/2017	female	women	41	9:21 PM	21:33	0.898	0.265	6:30 AM	9.15	7.85	89	0.97	85.8	0.2	33.4	37.5	9.2	117.5	9	1.15	6:31	18:05	11:34	0	14.90909091	86.90909091	0
37	2/5/2017	female	women	41	8:45 PM	21:56	0.914	0.262	6:20 AM	9.58	6.72	80.4	1.63	70.1	1.18	39.4	31.1	3.46	126.5	7.464	0.744	6:31	18:06	11:35	0	14.90909091	86.36363636	0
37	2/6/2017	female	women	41	9:46 PM	21:56	0.914	0.235	5:44 AM	7.97	6.35	82.3	1.37	79.7	0.17	45.4	26.8	0	107.5	6.432	0.082	6:31	18:06	11:35	0.02	13.72727273	77.54545455	0
37	2/7/2017	female	women	41	7:16 PM	19:35	0.816	0.253	6:07 AM	10.85	8.07	76.8	2.43	74.3	0.32	43.6	40	1.24	50	9.6	0.9	6:30	18:06	11:36	0.05	10.45454545	78	0
37	2/8/2017	female	women	41	9:44 PM	21:55	0.913	0.243	6:22 AM	8.63	6.12	77.3	1.8	70.8	0.18	43.6	29.8	0	112.5	7.152	1.032	6:30	18:07	11:37	0.1	15.81818182	91.36363636	0.1
37	2/9/2017	female	women	41	9:11 PM	22:44	0.947	0.255	6:09 AM	8.97	5.58	75.6	1.8	62.3	1.55	43.6	26.4	0	145.5	6.336	0.756	6:30	18:07	11:37	0.16	16	83.54545455	0.1
37	3/1/2017	female	women	41	10:16 PM	22:18	0.929	0.256	6:12 AM	7.93	5.67	72.3	2.17	71.4	0.03	50	25.1	0.95	133	6.024	0.354	6:20	18:13	11:53	0.24	14.90909091	83.54545455	0
37	3/2/2017	female	women	41	10:10 PM	22:11	0.924	0.24	5:48 AM	7.63	5.28	69.8	2.28	69.2	0.02	51.1	29.2	0.73	118	7.008	1.728	6:20	18:13	11:53	0.16	14.45454545	83.63636364	0.1
37	3/3/2017	female	women	41	9:50 PM	22:07	0.922	0.257	6:10 AM	8.33	6.72	83.4	1.33	80.6	0.28	24	35	2.9	128.5	8.4	1.68	6:19	18:13	11:54	0.1	15.45454545	82.09090909	0.1
37	3/4/2017	female	women	41	8:36 PM	21:12	0.883	0.274	6:37 AM	10.02	8.35	89.1	1.02	83.4	0.6	24.1	38.5	0.15	113	9.24	0.89	6:19	18:13	11:54	0.05	13.36363636	81.09090909	1.5
37	3/5/2017	female	women	41	8:34 PM	20:35	0.858	0.265	6:31 AM	9.95	8.12	83.1	1.65	81.6	0.02	23.7	36.5	0.87	88	8.76	0.64	6:18	18:13	11:55	0.02	11.36363636	79.90909091	2.1
37	3/6/2017	female	women	41	9:27 PM	21:28	0.894	0.228	5:32 AM	8.08	6.85	85.4	1.17	84.7	0.02	31	38.5	1.13	88.5	9.24	2.39	6:17	18:13	11:56	0	8.818181818	82.36363636	0
