# Supplementary material for: Technological infrastructure, sleep, and rest-activity patterns in a Kaqchikel Maya community
Source: PLoS One. 2022 Nov 16;17(11):e0277416. doi: 10.1371/journal.pone.0277416 (PMC9668134; doi:10.1371/journal.pone.0277416)
Supplement: S5 Table — Male is the reference gender. Significance codes: * p < 0.05; ** p < 0.01; *** p < 0.001. (CSV) [file pone.0277416.s005.csv]

subject	age	sex	cohort	npcra.days	l5	l5.onset	m10	m10.onset	RA	IS	IV	mean.activity.epoch	mean.light.epoch	mean.day.activity	mean.night.activity	day.night.ratio	cosine.peak	lights.out	fell.asleep	woke.up	got.up	time.in.bed	assumed.sleep	actual.sleep.time	actual.sleep.percent	actual.wake.time	actual.wake	sleep.efficiency	sleep.latency	sleep.bouts	wake.bouts	mean.sleep.bout	mean.wake.bout	immobile.mins	immobile.time.percent	mobile.mins	mobile.time.percent	immobile.bouts	mean.immobile.bout	immobile.bouts.1min	immobile.bouts.1min.percent	total.activity.score	mean.activity.epoch.1	mean.nonzero.activity.epoch	fragmentation.index	threshold	rest.per.24h	average.light.lux	central.phase.measure
1	35	male	adult men	11 days, 1 hours	1415	1:00 AM	20863	8:00 AM	0.873	0.467	0.556	237.8781346	771.0845279	328.1034	63.31771	5.181859	3:20:59 PM	12:08	12:15	7:20	7:27	7:18	7:05	5:21	75.5875	1:44	24.4125	73.4	0:06	23.875	24.75	0:14	0:04	358.375	84.175	67.5	15.825	34.5	0:10	6.875	19.5875	12528.125	29.005	183.83875	35.4125	20	26.625	8.41875	227.9375
2	40	male	adult men	10 days, 16 hours	299	12:00 AM	19185	8:00 AM	0.969	0.545	0.51	164.9416025	1843.100629	253.0042	9.825	25.75106	1:44:21 PM	10:48	10:54	7:46	7:49	9:01	8:51	7:44	87.3625	1:07	12.6375	85.7625	0:06	33.625	33.875	0:14	0:01	464.125	87.4125	67.625	12.5875	49.875	0:09	7.25	14.45	4127.875	7.6	60.0775	27.0625	20	42.5	0.19375	200.25
3	26	male	adult men	6 days, 16 hours	7163	12:00 AM	28317	8:00 AM	0.596	0.265	0.567	331.1322111	1134.91005	407.4721	194.4655	2.095344	12:28:54 PM	11:17	11:20	7:11	7:18	8:00	7:51	5:46	74.1	2:04	25.9	72.63333333	0:03	24.33333333	25	0:14	0:04	364	77.43333333	107	22.56666667	40.66666667	0:09	11	25.43333333	25674	52.73333333	240.1066667	48	20	47	0.446666667	196.1666667
4	25	male	adult men	10 days, 16 hours	604	11:00 PM	27481	10:00 AM	0.957	0.539	0.35	286.387679	816.4398334	406.915	63.23472	6.434994	2:16:12 PM	10:14	10:28	6:43	6:48	8:34	8:15	6:35	80.11666667	1:40	19.88333333	77.01666667	0:14	35	35.33333333	0:11	0:02	420.8333333	85.33333333	74.66666667	14.66666667	48	0:09	8.333333333	16.01666667	7456.166667	14.64	97.47666667	30.66666667	20	32.06666667	3.091666667	155.9166667
5	23	male	adult men	11 days, 2 hours	1649	3:00 AM	34973	10:00 AM	0.91	0.623	0.353	332.5978204	1091.683249	453.5726	86.91589	5.218523	4:14:02 PM	9:10	8:11	9:14	9:15	9:05	8:32	6:35	77.0375	1:57	22.9625	72.9625	0:31	37.5	38.125	0:10	0:03	423.125	82.3875	89.5	17.6125	51.375	0:08	9.25	18.625	13329.375	27.34125	142.14875	36.225	20	31.45	4.33	297.8125
6	37	male	adult men	10 days, 9 hours	1713	1:00 AM	21609	10:00 AM	0.853	0.575	0.418	225.0332307	1311.35634	323.2272	44.62578	7.24306	3:10:44 PM	11:35	10:23	7:13	7:22	7:47	7:20	5:13	71.85	2:06	28.15	67.8375	0:17	26.625	27.125	0:12	0:04	335.5	76.75	104.875	23.25	41.625	0:08	13.5	31.575	12176.625	27.23875	113.95125	54.8125	20	27.625	0.9825	213.3125
7	37	male	adult men	11 days, 2 hours	682	11:00 PM	25688	6:00 AM	0.948	0.484	0.457	264.0832469	1404.519605	345.8992	99.85677	3.463953	11:44:14 AM	9:35	9:40	5:39	5:43	8:07	7:58	6:06	76.4375	1:52	23.5625	74.9375	0:05	41.875	42.625	0:08	0:02	380.25	79.425	98.125	20.575	56.5	0:06	10.375	18.0125	7236.75	15.16375	74.12	38.6	20	31.4625	0.06625	99.8125
8	45	male	adult men	9 days, 2 hours	1209	11:00 PM	28681	9:00 AM	0.919	1.806	0.572	247.3511319	639.1146428	346.4766	119.3499	2.903033	1:14:49 PM	9:20	9:45	4:27	4:35	7:14	6:41	5:05	76.05714286	1:36	23.94285714	70.38571429	0:25	33	33.71428571	0:09	0:02	319.5714286	79.6	82.28571429	20.4	48.57142857	0:06	10.14285714	20.78571429	8896.428571	22.30428571	108.3457143	41.21428571	20	32.57142857	0.397142857	66.5
9	24	male	adult men	8 days, 0 hours	654	11:00 PM	28656	8:00 AM	0.955	0.508	0.63	258.781491	1230.494018	396.8809	29.71597	13.35581	1:52:12 PM	9:58	10:03	6:37	6:39	8:40	8:34	7:02	82.04285714	1:32	17.95714286	81.08571429	0:04	40	40.42857143	0:10	0:02	444.1428571	86.27142857	70.28571429	13.72857143	51.57142857	0:08	6.571428571	12.34285714	6700.714286	13.04	95.54571429	26.04285714	20	39.81428571	0.445714286	140.5
10	55	female	menopausal	8 days, 8 hours	302	10:00 PM	31676	8:00 AM	0.981	0.699	0.614	285.5230911	730.5780747	394.2709	46.25885	8.523145	1:01:00 PM	9:06	9:08	4:54	4:58	7:52	7:45	7:13	93.125	0:32	6.875	91.775	0:02	15.25	16.125	0:29	0:02	431.5	92.7	34.25	7.3	23.5	0:19	1.75	6.725	2285	4.785	64.5425	14.025	20	34.9875	0.40625	61.5
11	46	female	menopausal	8 days, 7 hours	783	12:00 AM	29645	6:00 AM	0.949	0.476	0.863	330.7503961	909.221182	437.2973	124.1586	3.522087	1:14:32 PM	11:15	11:20	5:43	5:45	6:30	6:22	5:33	87.025	0:49	12.975	85.4375	0:05	27.125	27.75	0:12	0:01	336.375	87.7625	46.5	12.2375	36.125	0:09	2.5	6.85	3485.375	9.26	74.445	19.075	20	28.6	1.72625	151.9375
12	59	female	menopausal	10 days, 9 hours	447	12:00 AM	29075	11:00 AM	0.97	1.128	0.444	171.7401835	145.7682918	357.2719	16.02245	22.2982	2:52:30 PM	9:58	10:09	6:56	7:00	9:02	8:47	7:56	90.48888889	0:50	9.511111111	87.91111111	0:11	22.44444444	23	0:22	0:02	481.5555556	91.4	45.55555556	8.6	34.22222222	0:14	3.111111111	9.511111111	4017.333333	7.475555556	85.82222222	18.11111111	20	53.66666667	0.001111111	153
13	48	female	menopausal	28 days, 6 hours	891	11:00 PM	29114	10:00 AM	0.941	0.548	0.357	287.0945484	51.43771929	399.8612	60.63205	6.594883	2:27:50 PM	9:23	9:36	6:21	6:27	9:03	8:44	7:21	83.98888889	1:22	16.01111111	81.06666667	0:13	29.66666667	30.44444444	0:16	0:02	447.2222222	85.08888889	77.33333333	14.91111111	44.77777778	0:10	7.111111111	16.03333333	8025.222222	15.62	102.2011111	30.95555556	20	47.77777778	0.353333333	119.1666667
14	53	female	menopausal	28 days, 6 hours	912	11:00 PM	35776	8:00 AM	0.95	0.463	0.391	364.2481433	532.2191632	520.938	77.6181	6.711554	1:41:13 PM	9:58	10:10	5:51	5:53	7:55	7:41	6:37	86.4	1:03	13.6	83.81428571	0:11	23.28571429	24	0:17	0:02	405.2857143	87.86428571	55.71428571	12.13571429	33.78571429	0:12	4.214285714	12.8	7084.142857	15.18928571	125.1971429	24.95714286	20	38.7	0.217142857	120.7857143
15	58	female	menopausal	28 days, 7 hours	369	12:00 AM	17172	7:00 AM	0.958	0.513	0.277	184.0632259	401.9320461	248.0489	36.47263	6.800959	1:01:32 PM	10:59	11:01	6:31	6:33	7:33	7:29	6:24	85.45454545	1:05	14.54545455	84.64545455	0:02	26.27272727	27	0:15	0:02	390.7272727	86.94545455	58.45454545	13.05454545	40.36363636	0:10	7.909090909	18.80909091	4632.272727	10.34818182	79.88272727	31.87272727	20	33.80909091	0.027272727	166.4090909
16	55	female	menopausal	19 days, 0 hours	1826	12:00 AM	21634	7:00 AM	0.844	0.324	0.486	211.4371195	1085.262013	274.0962	62.45178	4.388926	12:09:59 PM	8:36	9:07	6:06	6:10	9:34	8:58	6:52	76.52	2:06	23.48	72.19	0:31	36.2	36.7	0:12	0:03	425.4	78.84	113	21.16	59.3	0:07	15.2	24.81	12701.8	24.218	109.616	45.99	20	34.02	0.128	96.8
17	46	female	menopausal	19 days, 23 hours	568	1:00 AM	42002	6:00 AM	0.973	0.594	0.715	434.9690451	223.482082	637.3119	83.89303	7.596721	12:46:00 PM	11:10	11:20	7:03	7:23	8:13	7:42	6:19	82.36	1:23	17.64	77.33	0:10	25.4	26.1	0:17	0:03	404.6	87.67	58	12.33	35.8	0:11	5.3	14.86	9284.3	19.635	153.589	27.19	20	39.38	0.154	192
18	47	female	menopausal	19 days, 23 hours	338	12:00 AM	26571	9:00 AM	0.975	0.545	0.748	251.7313405	1014.933811	371.5281	24.57497	15.11815	1:27:53 PM	9:53	10:07	6:45	6:51	8:58	8:38	7:19	84.99333333	1:18	15.00666667	81.66666667	0:14	39.53333333	39.86666667	0:11	0:01	442.4666667	85.58666667	75.66666667	14.41333333	56.06666667	0:08	8.2	13.67333333	5745.6	10.68	69.98533333	28.07333333	20	37.70666667	0.195333333	146.7333333
19	62	female	menopausal	67 days, 22 hours	790	11:00 PM	17102	12:00 PM	0.912	0.547	0.168	185.0207123	58.09155914	237.2383	69.32723	3.422007	2:45:57 PM	10:28	10:38	5:38	5:41	7:13	7:00	6:13	88.9	0:46	11.1	86.27142857	0:09	13.85714286	14.57142857	0:28	0:03	384.5714286	91.52857143	36	8.471428571	19.28571429	0:20	2.285714286	11.72857143	5406.714286	12.62	133.8142857	20.22857143	20	47.17142857	0.318571429	128.2857143
20	47	female	menopausal	59 days, 15 hours	1312	11:00 PM	44163	8:00 AM	0.942	0.707	0.367	383.6337711	567.6684827	570.0653	85.94865	6.632627	12:51:13 PM	9:10	9:26	5:53	6:00	8:50	8:27	6:11	73.175	2:15	26.825	69.9375	0:15	39.25	39.875	0:09	0:03	405.875	80.10625	101.125	19.89375	57.625	0:07	12.3125	20.85	12572.75	24.61625	122.92875	40.76875	20	36.7375	0.4025	99.5
21	48	female	menopausal	19 days, 23 hours	517	11:00 PM	50911	7:00 AM	0.98	0.605	0.574	436.3503267	1615.138308	594.3627	118.3073	5.02389	12:42:46 PM	8:30	8:44	5:21	5:28	8:57	8:36	7:22	85.72	1:13	14.28	82.34666667	0:13	31.66666667	32.4	0:14	0:02	447.5333333	86.65333333	68.93333333	13.34666667	46.93333333	0:09	6.266666667	13.07333333	5296.666667	10.21	75.294	26.40666667	20	32.7	0.03	62.96666667
22	34	female	adult women	32 days, 18 hours	615	11:00 PM	24094	6:00 AM	0.95	0.472	0.441	264.6705356	828.3086194	316.3367	98.87088	3.199493	1:16:23 PM	9:21	9:53	5:47	5:52	8:30	7:53	6:41	84.72307692	1:11	15.27692308	79.17692308	0:32	28.07692308	28.76923077	1:00	0:02	422.6153846	89.23076923	50.76923077	10.76923077	37.76923077	0:27	3.923076923	9.623076923	6050.076923	12.90230769	139.6923077	20.39230769	20	41.77692308	1.486923077	110.6153846
23	34	female	adult women	35 days, 16 hours	1068	11:00 PM	31467	7:00 AM	0.934	0.602	0.633	299.0279324	509.0683119	428.9129	72.06647	5.951629	12:06:09 PM	9:47	9:59	5:51	6:02	8:14	7:52	6:09	78.21666667	1:43	21.78333333	74.79	0:11	30.83333333	31.66666667	0:12	0:03	395.5666667	83.68	77.26666667	16.32	45.63333333	0:08	8.833333333	18.09666667	10516.8	22.15233333	127.9953333	34.42	20	32.48	2.801333333	115.4833333
24	36	female	adult women	35 days, 15 hours	1643	10:00 PM	24496	6:00 AM	0.874	0.613	0.161	234.4376256	203.1128437	331.6381	69.85071	4.747813	12:19:43 PM	9:01	9:25	5:59	6:08	9:07	8:34	5:27	63.575	3:06	36.425	59.7125	0:24	55.75	56	0:05	0:03	367	71.2125	147.375	28.7875	83.875	0:04	23	27.1625	15188.5	29.4875	101.99875	55.9375	20	32.3375	0.44375	102.6875
25	41	female	adult women	38 days, 21 hours	1080	12:00 AM	22001	6:00 AM	0.906	0.453	0.644	227.2451106	1086.078874	293.3838	71.9524	4.07747	12:09:18 PM	10:14	10:32	5:51	6:00	7:45	7:18	5:41	77.47037037	1:37	22.52962963	73.56296296	0:17	29.96296296	30.62962963	0:11	0:03	366.2962963	83.08518519	72.62962963	16.91481481	41.85185185	0:08	6.888888889	16.31851852	7775.962963	18.19962963	105.3092593	33.22962963	20	35.35185185	0.356296296	131.5740741
26	42	female	adult women	35 days, 16 hours	510	12:00 AM	25713	7:00 AM	0.961	0.374	0.619	268.7540274	295.8761077	378.2727	54.80262	6.902456	1:19:29 PM	10:13	10:21	6:27	6:31	8:17	8:05	7:07	87.46086957	0:58	12.54347826	85.26956522	0:08	23.91304348	24.73913043	0:47	0:02	434.4347826	89.06086957	51.26086957	10.93913043	35.82608696	0:37	5.217391304	13.25217391	4622.347826	9.79	103.1078261	24.19130435	20	40.82608696	0.376086957	144.5869565
27	38	female	adult women	38 days, 22 hours	654	11:00 PM	23273	9:00 AM	0.945	0.466	0.904	239.1203127	472.2074453	336.5616	65.93777	5.104232	1:28:24 PM	9:25	9:30	5:29	5:33	8:08	7:58	6:48	85.45277778	1:10	14.54722222	83.86388889	0:05	28.77777778	29.30555556	0:19	0:02	414.9444444	86.73611111	64	13.26388889	43.36111111	0:13	6.055555556	13.19722222	5748.111111	11.77388889	82.69222222	26.45277778	20	34.29722222	0.416388889	89.97222222
28	36	female	adult women	38 days, 22 hours	715	12:00 AM	24823	7:00 AM	0.944	0.536	0.831	243.1051627	1140.582863	336.4279	60.82592	5.530995	12:39:55 PM	9:19	9:37	6:12	6:16	8:57	8:35	6:51	80.14722222	1:43	19.85277778	76.90833333	0:18	40.83333333	41.22222222	0:11	0:02	428.3333333	83.31111111	86.69444444	16.68888889	55.86111111	0:08	10.72222222	18.90833333	7806	14.63972222	80.89416667	35.57777778	20	32.66944444	0.411666667	114.625
29	41	female	adult women	38 days, 21 hours	994	12:00 AM	23843	7:00 AM	0.92	0.449	0.806	239.3237671	668.9020068	340.9996	56.48279	6.03723	12:46:48 PM	9:37	9:55	6:07	6:12	8:35	8:11	6:28	79.28888889	1:42	20.71111111	75.48611111	0:18	32.72222222	33.02777778	0:12	0:03	393.9722222	80.36944444	97.16666667	19.63055556	50.02777778	0:08	9.138888889	17.21388889	10975.30556	21.64666667	100.8797222	36.85833333	20	30.89444444	1.432777778	121.4305556
